# Supplementary material for: Fostering in situ conservation of wild relatives of forage crops
Source: Front Plant Sci. 2023 Oct 30;14:1287430. doi: 10.3389/fpls.2023.1287430 (PMC10643147; doi:10.3389/fpls.2023.1287430)
Supplement: Supplementary Table 1 — Distribution of the potential area and the number of sites across the biogeographical strata. [file Table_1.xlsx]

## Sheet: gap_analysis_stratified2
Supplementary Table 1. Distribution of the potential area and the number of sites accross the biogeographical strata. - strata_id: identity code for the strata - bioregion_id: identity code for the bioregion - zone_id : identitiy code for the agriultural zones - area: total area of the potential distribution for the elligible sites - area proportion: proportion of the total potential area - biore…
strata_id	bioregion_id	zone_id	strata_id	area [ha]	area proportion [%]	bioregion name	zone name	allocated area [ha]	number of sites	proportion of the available area [ha]	expected area stratified [ha]	ha to add stratified [ha]
1	1	31	1131	5603.85	1.27	Jura and Randen	lowland	30.5401	27	1.11	51.625	15.0857
2	1	41	1141	10523.4	2.39	Jura and Randen	collinean	67.2574	56	2.45	51.625	0
3	1	51	1151	13493.9	3.07	Jura and Randen	montane 1	51.5489	41	1.87	51.625	0.0544475
4	1	52	1152	38660.2	8.79	Jura and Randen	montane 2	59.1105	40	2.15	51.625	0
5	1	53	1153	1795.09	0.41	Jura and Randen	montane 3	2.9109	2	0.11	51.625	34.8536
6	1	61	1161	280.03	0.06	Jura and Randen	summer grazing	0.764	1	0.03	28	19.4866
7	2	31	2131	1928.93	0.44	Lake Geneva Basion	lowland	7.16	5	0.26	51.625	31.8135
8	2	41	2141	1017.59	0.23	Lake Geneva Basion	collinean	0.68	1	0.02	51.625	36.4498
9	2	51	2151	227.31	0.05	Lake Geneva Basion	montane 1	0	0	0	22	15.7404
10	2	52	2152	55.05	0.01	Lake Geneva Basion	montane 2	0	0	0	5	3.57736
11	3	31	2231	4765.45	1.08	Rhine Basin	lowland	30.5038	28	1.11	51.625	15.1116
12	3	41	2241	2148.65	0.49	Rhine Basin	collinean	4.0683	5	0.15	51.625	34.0255
13	4	31	2331	24140.7	5.49	Western Plateau	lowland	38.8214	37	1.41	51.625	9.16063
14	4	41	2341	19433.2	4.42	Western Plateau	collinean	32.6563	24	1.19	51.625	13.5716
15	4	51	2351	16673.6	3.79	Western Plateau	montane 1	19.0631	12	0.69	51.625	23.2972
16	4	52	2352	1974.67	0.45	Western Plateau	montane 2	0	0	0	51.625	36.9363
17	4	53	2353	6.02	0	Western Plateau	montane 3	0	0	0	0	0
18	4	61	2361	4.43	0	Western Plateau	summer grazing	0	0	0	0	0
19	5	31	2431	51999.2	11.82	Eastern Plateau	lowland	233.436	192	8.49	51.625	0
20	5	41	2441	17812	4.05	Eastern Plateau	collinean	61.9036	44	2.25	51.625	0
21	5	51	2451	9297.96	2.11	Eastern Plateau	montane 1	48.3399	32	1.76	51.625	2.3504
22	5	52	2452	4875.13	1.11	Eastern Plateau	montane 2	33.8399	24	1.23	51.625	12.7248
23	5	61	2461	12.03	0	Eastern Plateau	summer grazing	0	0	0	1	0.715473
24	6	31	3131	5009.68	1.14	Prealps	lowland	5.2585	4	0.19	51.625	33.174
25	6	41	3141	7139.2	1.62	Prealps	collinean	7.5074	5	0.27	51.625	31.565
26	6	51	3151	30371.8	6.9	Prealps	montane 1	50.2397	33	1.83	51.625	0.991145
27	6	52	3152	41051	9.33	Prealps	montane 2	107.561	77	3.91	51.625	0
28	6	53	3153	8278.51	1.88	Prealps	montane 3	15.8364	9	0.58	51.625	25.6058
29	6	54	3154	943.37	0.21	Prealps	montane 4	2	1	0.07	51.625	35.5053
30	6	61	3161	380.6	0.09	Prealps	summer grazing	3.1001	3	0.11	38	24.9699
31	7	31	3231	6557.02	1.49	Nrothern Alps	lowland	13.9926	7	0.51	51.625	26.925
32	7	41	3241	3428.36	0.78	Nrothern Alps	collinean	7.2466	4	0.26	51.625	31.7515
33	7	51	3251	7653.23	1.74	Nrothern Alps	montane 1	21.6133	13	0.79	51.625	21.4726
34	7	52	3252	24120.5	5.48	Nrothern Alps	montane 2	102.838	73	3.74	51.625	0
35	7	53	3253	21896.8	4.98	Nrothern Alps	montane 3	66.0769	44	2.4	51.625	0
36	7	54	3254	7393.67	1.68	Nrothern Alps	montane 4	3.5105	3	0.13	51.625	34.4246
37	7	61	3261	137.07	0.03	Nrothern Alps	summer grazing	1.8164	2	0.07	13	8.00156
38	8	31	4131	333.76	0.08	Western Central Alps	lowland	0	0	0	33	23.6106
39	8	41	4141	531.26	0.12	Western Central Alps	collinean	0	0	0	51.625	36.9363
40	8	51	4151	246.57	0.06	Western Central Alps	montane 1	0	0	0	24	17.1714
41	8	52	4152	1562.57	0.36	Western Central Alps	montane 2	0	0	0	51.625	36.9363
42	8	53	4153	3973.52	0.9	Western Central Alps	montane 3	0	0	0	51.625	36.9363
43	8	54	4154	3275.01	0.74	Western Central Alps	montane 4	0	0	0	51.625	36.9363
44	8	61	4161	16.54	0	Western Central Alps	summer grazing	0	0	0	1	0.715473
45	9	31	5131	1029.52	0.23	Eastern Central Alps	lowland	14.5928	11	0.53	51.625	26.4955
46	9	41	5141	566.95	0.13	Eastern Central Alps	collinean	3.5949	4	0.13	51.625	34.3642
47	9	51	5151	683.52	0.16	Eastern Central Alps	montane 1	5.0675	5	0.18	51.625	33.3106
48	9	52	5152	1584.12	0.36	Eastern Central Alps	montane 2	17.0989	13	0.62	51.625	24.7025
49	9	53	5153	12945.1	2.94	Eastern Central Alps	montane 3	130.486	108	4.74	51.625	0
50	9	54	5154	8664.47	1.97	Eastern Central Alps	montane 4	106.687	71	3.88	51.625	0
51	9	61	5161	353.83	0.08	Eastern Central Alps	summer grazing	2.2137	2	0.08	35	23.4577
52	10	53	5253	1537.1	0.35	Engadin	montane 3	28.7223	20	1.04	51.625	16.3863
53	10	54	5254	1879.73	0.43	Engadin	montane 4	24.1297	19	0.88	51.625	19.6721
54	10	61	5261	77.17	0.02	Engadin	summer grazing	0	0	0	7	5.00831
55	11	51	6151	140.16	0.03	Southern Alps	montane 1	2.1173	5	0.08	14	8.50175
56	11	52	6152	346.16	0.08	Southern Alps	montane 2	6.6491	10	0.24	34	19.5688
57	11	53	6153	2990.52	0.68	Southern Alps	montane 3	46.3785	47	1.69	51.625	3.75373
58	11	54	6154	1728	0.39	Southern Alps	montane 4	28.4421	34	1.03	51.625	16.5867
59	11	61	6161	55.05	0.01	Southern Alps	summer grazing	0	0	0	5	3.57736
60	12	31	6231	978.34	0.22	Southern Ticino	lowland	2	1	0.07	51.625	35.5053
61	12	41	6241	552.77	0.13	Southern Ticino	collinean	0	0	0	51.625	36.9363
62	12	51	6251	739.83	0.17	Southern Ticino	montane 1	1.9997	2	0.07	51.625	35.5056
63	12	52	6252	801.19	0.18	Southern Ticino	montane 2	3.4378	5	0.13	51.625	34.4766
64	12	53	6253	1157.41	0.26	Southern Ticino	montane 3	10.0737	10	0.37	51.625	29.7288
65	12	54	6254	92.74	0.02	Southern Ticino	montane 4	0	0	0	9	6.43926
66	12	61	6261	32.07	0.01	Southern Ticino	summer grazing	1.4016	1	0.05	3	1.14361
