# Supplementary material for: Fostering in situ conservation of wild relatives of forage crops
Source: Front Plant Sci. 2023 Oct 30;14:1287430. doi: 10.3389/fpls.2023.1287430 (PMC10643147; doi:10.3389/fpls.2023.1287430)
Supplement: Supplementary Table 2 — Species composition of each plant associations (characteristic and dominant species are distinguished). [file Table_2.xlsx]

## Sheet: Feuille1
taxon_id	taxon_name	code	name_la	characteristic	dominant
1000000	Abies alba Mill.	6.2.5	Abieti-Fagenion	0	1
1000000	Abies alba Mill.	6.2.4	Lonicero-Fagenion	0	0
1000000	Abies alba Mill.	6.6.1	Abieti-Piceion	0	1
1000069	Acer	6.3		0	0
1000070	Acer campestre L.	6.3.3	Carpinion	0	0
1000070	Acer campestre L.	6.2.1	Cephalanthero-Fagenion	0	0
1000070	Acer campestre L.	6.4.3	Ononido-Pinion	0	0
1000100	Acer negundo L.	6.3.9	Robinion	0	0
1000100	Acer negundo L.	6.1.2	Salicion albae	0	0
1000110	Acer opalus Mill.	6.2.1	Cephalanthero-Fagenion	0	1
1000110	Acer opalus Mill.	6.3.2	Tilion platyphylli	0	1
1000110	Acer opalus Mill.	6.4.1	Molinio-Pinion	0	0
1000110	Acer opalus Mill.	6.3.4	Quercion pubescenti-petraeae	0	1
1000110	Acer opalus Mill.	6.3.3	Carpinion	0	0
1000120	Acer platanoides L.	6.3.2	Tilion platyphylli	0	0
1000120	Acer platanoides L.	6.3.1	Lunario-Acerion	0	0
1000130	Acer pseudoplatanus L.	6.2.4	Lonicero-Fagenion	0	0
1000130	Acer pseudoplatanus L.	6.3.2	Tilion platyphylli	0	0
1000130	Acer pseudoplatanus L.	6.3.1	Lunario-Acerion	0	1
1000130	Acer pseudoplatanus L.	6.2.5	Abieti-Fagenion	0	0
1000160	Aceras anthropophorum (L.) W. T. Aiton	4.2.4	Mesobromion	0	0
1000160	Aceras anthropophorum (L.) W. T. Aiton	5.1.1	Geranion sanguinei	0	0
1000180	Achillea atrata L.	3.3.1.4	Petasition paradoxi	0	0
1000190	Achillea clavenae L.	4.3.1	Seslerion	0	0
1000210	Achillea collina Rchb.	4.2.1.1	Stipo-Poion	0	0
1000290	Achillea erba-rotta subsp. moschata (Wulfen) Vacc.	3.3.2.2	Androsacion alpinae	0	0
1000310	Achillea macrophylla L.	5.2.4	Adenostylion	0	0
1000310	Achillea macrophylla L.	5.3.9	Alnenion viridis	0	0
1000330	Achillea millefolium L.	5.1.2	Trifolion medii	0	0
1000330	Achillea millefolium L.	4.5.1	Arrhenatherion	0	0
1000330	Achillea millefolium L.	4.5.3	Cynosurion	0	0
1000330	Achillea millefolium L.	4.5		0	0
1000360	Achillea nana L.	3.3.1.3	Drabion hoppeanae	1	1
1000370	Achillea nobilis L.	4.6.1	Convolvulo-Agropyrion	0	0
1000400	Achillea ptarmica L.	2.3.1	Molinion	0	0
1000410	Achillea roseoalba Ehrend.	4.5.1	Arrhenatherion	0	0
1000420	Achillea setacea Waldst. & Kit.	4.6.1	Convolvulo-Agropyrion	0	0
1000430	Achillea stricta Gremli	4.6.1	Convolvulo-Agropyrion	0	0
1000440	Achillea tomentosa L.	4.2.1.1	Stipo-Poion	1	0
1000450	Achnatherum calamagrostis (L.) P. Beauv.	3.3.1.5	Stipion calamagrostis	1	1
1000460	Acinos alpinus (L.) Moench	4.3		0	0
1000460	Acinos alpinus (L.) Moench	4.3.1	Seslerion	0	0
1000460	Acinos alpinus (L.) Moench	4.1.2	Drabo-Seslerion	0	0
1000470	Acinos arvensis (Lam.) Dandy	4.1.1	Alysso-Sedion	0	0
1000499	Aconitum	5.2		0	0
1000500	Aconitum anthora L.	3.3.1.4	Petasition paradoxi	0	0
1000548	Aconitum lycoctonum subsp. neapolitanum (Ten.) Nyman	5.2.4	Adenostylion	0	0
1000548	Aconitum lycoctonum subsp. neapolitanum (Ten.) Nyman	5.2.4	Adenostylion	0	0
1000545	Aconitum lycoctonum subsp. vulparia (Rchb.) Nyman	5.2.4	Adenostylion	0	0
1000545	Aconitum lycoctonum subsp. vulparia (Rchb.) Nyman	6.3.1	Lunario-Acerion	0	0
1000545	Aconitum lycoctonum subsp. vulparia (Rchb.) Nyman	6.2.5	Abieti-Fagenion	0	0
1000565	Aconitum napellus subsp. lusitanicum Rouy	5.2.4	Adenostylion	1	0
1000567	Aconitum napellus subsp. vulgare Rouy & Foucaud	7.1.7	Rumicion alpini	0	1
1000630	Aconitum variegatum L. subsp. variegatum	6.1.3	Alnion incanae	0	0
1000660	Aconitum variegatum subsp. paniculatum (Arcang.) Negodi	6.3.1	Lunario-Acerion	1	0
1000680	Aconitum variegatum subsp. valesiacum (Gáyer) Greuter & Burdet	5.2.4	Adenostylion	0	0
1000720	Acorus calamus L.	2.1.2.1	Phragmition	1	0
1000730	Actaea spicata L.	6.3.1	Lunario-Acerion	0	0
1000760	Adenophora liliifolia (L.) A. DC.	5.1.1	Geranion sanguinei	0	0
1000770	Adenostyles alliariae (Gouan) A. Kern.	6.6.1	Abieti-Piceion	0	0
1000770	Adenostyles alliariae (Gouan) A. Kern.	6.2.5	Abieti-Fagenion	0	1
1000770	Adenostyles alliariae (Gouan) A. Kern.	6.6		0	0
1000770	Adenostyles alliariae (Gouan) A. Kern.	5.3.9	Alnenion viridis	0	1
1000770	Adenostyles alliariae (Gouan) A. Kern.	5.2.4	Adenostylion	0	1
1000770	Adenostyles alliariae (Gouan) A. Kern.	6.6.2	Vaccinio-Piceion	0	0
1000780	Adenostyles alpina (L.) Bluff & Fingerh.	6.6.1	Abieti-Piceion	0	0
1000780	Adenostyles alpina (L.) Bluff & Fingerh.	3.3		0	0
1000780	Adenostyles alpina (L.) Bluff & Fingerh.	6.2.5	Abieti-Fagenion	0	0
1000780	Adenostyles alpina (L.) Bluff & Fingerh.	3.3.1.4	Petasition paradoxi	1	1
1000780	Adenostyles alpina (L.) Bluff & Fingerh.	6.2.4	Lonicero-Fagenion	0	0
1000800	Adenostyles leucophylla (Willd.) Rchb.	3.3.2.2	Androsacion alpinae	0	0
1000810	Adiantum capillus-veneris L.	1.3.1	Adiantion	1	1
1000820	Adonis aestivalis L.	8.2.1.2	Caucalidion	1	0
1000850	Adonis annua L.	8.2.1.2	Caucalidion	0	0
1000860	Adonis flammea Jacq.	8.2.1.2	Caucalidion	1	0
1000870	Adonis vernalis L.	4.2.1.2	Cirsio-Brachypodion	1	0
1000880	Adoxa moschatellina L.	6.1.4	Fraxinion	0	0
1000930	Aegopodium podagraria L.	5.1.5	Aegopodion + Alliarion	0	1
1000930	Aegopodium podagraria L.	6.1.3	Alnion incanae	0	0
1000940	Aesculus hippocastanum L.	6.1.4	Fraxinion	0	0
1000960	Aethionema saxatile (L.) R. Br.	3.3.1.5	Stipion calamagrostis	0	0
1000990	Aethusa cynapium L.	8.2.3.2	Fumario-Euphorbion	0	1
1001010	Agrimonia eupatoria L.	5.1.2	Trifolion medii	1	1
1001020	Agrimonia procera Wallr.	5.1.2	Trifolion medii	1	0
1001050	Agrostemma githago L.	8.2.1.2	Caucalidion	0	0
1001060	Agrostis alpina Scop.	4.3.4	Elynion	0	1
1001060	Agrostis alpina Scop.	4.3		0	0
1001070	Agrostis canina L.	2.2.2	Caricion fuscae	0	0
1001080	Agrostis capillaris L.	4.5		0	0
1001080	Agrostis capillaris L.	4.5.3	Cynosurion	0	0
1001080	Agrostis capillaris L.	5.4.1	Calluno-Genistion	0	0
1001080	Agrostis capillaris L.	4.5.2	Polygono-Trisetion	0	0
1001090	Agrostis gigantea Roth	2.1.2.2	Phalaridion	0	0
1001090	Agrostis gigantea Roth	2.3.3	Filipendulion	0	0
1001090	Agrostis gigantea Roth	2.3	Molinio-Arrhenatheretea p.p.	0	0
1001100	Agrostis rupestris All.	4.3.7	Caricion curvulae	0	0
1001110	Agrostis schleicheri Jord. & Verl.	4.3.3	Caricion ferruginae	1	0
1001120	Agrostis schraderiana Bech.	5.2.3	Calamagrostion	0	1
1001120	Agrostis schraderiana Bech.	4.3.5	Nardion	0	1
1001130	Agrostis stolonifera L.	7.1.1	Agropyro-Rumicion	0	1
1001130	Agrostis stolonifera L.	1.2		0	0
1001130	Agrostis stolonifera L.	4		0	1
1001130	Agrostis stolonifera L.	1.3.2	Cratoneurion	0	0
1001150	Ailanthus altissima (Mill.) Swingle	6.3.9	Robinion	0	0
1001159	Aira	4.1		0	0
1001160	Aira caryophyllea L.	4.1.3	Sedo-Veronicion	1	0
1001180	Aira elegantissima Schur	4.1.3	Sedo-Veronicion	1	0
1001190	Aira praecox L.	4.1.3	Sedo-Veronicion	1	0
1001200	Ajuga chamaepitys (L.) Schreb.	8.2.1.2	Caucalidion	1	0
1001210	Ajuga genevensis L.	4.2.4	Mesobromion	0	0
1001220	Ajuga pyramidalis L.	4.3.5	Nardion	1	0
1001230	Ajuga reptans L.	5.1		0	0
1001230	Ajuga reptans L.	5.1.5	Aegopodion + Alliarion	0	0
1001340	Alchemilla alpina aggr.	4.3.5	Nardion	0	0
1001430	Alchemilla conjuncta Bab.	4.3.1	Seslerion	0	0
1001480	Alchemilla coriacea Buser	1.3.3	Cardamino-Montion	0	0
1001470	Alchemilla coriacea aggr.	4.5.4	Poion alpinae	0	0
1001530	Alchemilla decumbens aggr.	4.4.1	Arabidion caerulae	0	0
1001580	Alchemilla demissa Buser	1.3.2	Cratoneurion	0	0
1001650	Alchemilla fissa Günther & Schummel	4.4.1	Arabidion caerulae	0	0
1001650	Alchemilla fissa Günther & Schummel	7.1.3	Poion supinae	0	0
1001740	Alchemilla glabra aggr.	4.5.4	Poion alpinae	0	0
1001830	Alchemilla helvetica Brügger	4.4.1	Arabidion caerulae	0	0
1001840	Alchemilla heteropoda aggr.	4.5.2	Polygono-Trisetion	0	0
1001890	Alchemilla hybrida aggr.	4.5.2	Polygono-Trisetion	0	0
1001890	Alchemilla hybrida aggr.	4.5.4	Poion alpinae	0	0
1001920	Alchemilla incisa Buser	1.3.2	Cratoneurion	0	0
1002030	Alchemilla monticola Opiz	7.1.3	Poion supinae	0	0
1002110	Alchemilla pentaphyllea L.	4.4		0	0
1002110	Alchemilla pentaphyllea L.	4.4.2	Salicion herbaceae	1	1
1002300	Alchemilla splendens aggr.	4.3.3	Caricion ferruginae	0	0
1002340	Alchemilla subcrenata Buser	7.1.3	Poion supinae	0	0
1002440	Alchemilla vulgaris aggr.	4.5.3	Cynosurion	0	0
1002440	Alchemilla vulgaris aggr.	4.5.4	Poion alpinae	0	0
1002440	Alchemilla vulgaris aggr.	7.1.3	Poion supinae	0	1
1002480	Aldrovanda vesiculosa L.	2.1.1	Sphagno-Utricularion	1	0
1002489	Alisma	2.1		0	0
1002490	Alisma gramineum Lej.	1.1.2	Potamion	0	0
1002500	Alisma lanceolatum With.	2.1.2.2	Phalaridion	0	0
1002510	Alisma plantago-aquatica L.	2.1.2.2	Phalaridion	0	0
1002520	Alliaria petiolata (M. Bieb.) Cavara & Grande	5.1.5	Aegopodion + Alliarion	0	1
1002540	Allium angulosum L.	2.3.1	Molinion	1	0
1002570	Allium carinatum L. subsp. carinatum	4.2.2	Xerobromion	0	0
1002580	Allium carinatum subsp. pulchellum Bonnier & Layens	4.2.2	Xerobromion	1	0
1002630	Allium lineare L.	4.1.4	Sedo-Scleranthion	1	0
1002640	Allium lusitanicum Lam.	4.1.1	Alysso-Sedion	0	0
1002680	Allium oleraceum L.	5.1.2	Trifolion medii	0	0
1002680	Allium oleraceum L.	8.2.3.2	Fumario-Euphorbion	0	0
1002720	Allium rotundum L.	8.2.3.2	Fumario-Euphorbion	0	0
1002740	Allium schoenoprasum L.	2.2.3	Caricion davallianae	0	0
1002740	Allium schoenoprasum L.	3.3.1.2	Thlaspion rotundifolii	0	0
1002750	Allium scorodoprasum L.	6.1.4	Fraxinion	0	0
1002750	Allium scorodoprasum L.	5.1.5	Aegopodion + Alliarion	0	0
1002750	Allium scorodoprasum L.	5.1.3	Convolvulion	0	0
1002760	Allium sphaerocephalon L.	4.2.2	Xerobromion	0	0
1002770	Allium suaveolens Jacq.	2.3.1	Molinion	1	0
1002790	Allium ursinum L.	6.1.4	Fraxinion	0	0
1002790	Allium ursinum L.	6.2.3	Galio-Fagenion	0	1
1002790	Allium ursinum L.	6.2		0	0
1002800	Allium victorialis L.	5.2.3	Calamagrostion	0	0
1002800	Allium victorialis L.	4.3.3	Caricion ferruginae	0	0
1002810	Allium vineale L.	8.2.3.2	Fumario-Euphorbion	1	0
1002829	Alnus	6.1		0	0
1002840	Alnus glutinosa (L.) Gaertn.	6.1.1	Alnion glutinosae	0	1
1002840	Alnus glutinosa (L.) Gaertn.	6.1.4	Fraxinion	0	0
1002840	Alnus glutinosa (L.) Gaertn.	5.3.7	Salicion cinereae	0	0
1002850	Alnus incana (L.) Moench	6.1.4	Fraxinion	0	0
1002850	Alnus incana (L.) Moench	6.1.3	Alnion incanae	0	1
1002870	Alnus viridis (Chaix) DC.	5.3.9	Alnenion viridis	1	1
1002880	Alopecurus aequalis Sobol.	2.5.2	Bidention	1	1
1002900	Alopecurus geniculatus L.	7.1.1	Agropyro-Rumicion	1	0
1002910	Alopecurus myosuroides Huds.	8.2.1.2	Caucalidion	0	0
1002920	Alopecurus pratensis L.	4.5.1	Arrhenatherion	0	0
1002960	Althaea hirsuta L.	8.2.3.2	Fumario-Euphorbion	1	0
1002990	Alyssoides utriculata (L.) Moench	3.4.2.2	Androsacion vandellii	0	0
1002999	Alyssum	4.1		0	0
1003000	Alyssum alpestre L.	4.2.1.1	Stipo-Poion	0	0
1003010	Alyssum alyssoides (L.) L.	4.1.1	Alysso-Sedion	1	1
1003040	Alyssum montanum L.	4.2.2	Xerobromion	0	0
1003069	Amaranthus	7.1		0	0
1003069	Amaranthus	8.2		0	0
1003070	Amaranthus albus L.	8.2.3.4	Eragrostion	0	1
1003085	Amaranthus blitum aggr.	7.1.2	Polygonion avicularis	0	0
1003085	Amaranthus blitum aggr.	8.2.3.4	Eragrostion	0	1
1003100	Amaranthus bouchonii Thell.	8.2.3.3	Panico-Setarion	0	1
1003140	Amaranthus deflexus L.	7.1.2	Polygonion avicularis	1	0
1003160	Amaranthus graecizans L.	8.2.3.2	Fumario-Euphorbion	0	0
1003160	Amaranthus graecizans L.	8.2.3.4	Eragrostion	0	0
1003195	Amaranthus hypochondriacus L.	8.2.3.3	Panico-Setarion	1	1
1003220	Amaranthus retroflexus L.	8.2.3.3	Panico-Setarion	0	1
1003230	Ambrosia artemisiifolia L.	7.1.4	Sisymbrion	0	0
1003250	Ambrosia psilostachya DC.	7.1.6	Dauco-Melilotion	1	0
1003290	Amelanchier ovalis Medik.	5.3.2	Berberidion	1	0
1003300	Ammi majus L.	7.1.4	Sisymbrion	0	0
1003320	Amorpha fruticosa L.	5.3.6	Salicion elaeagni	0	0
1003350	Anacamptis pyramidalis (L.) Rich.	4.2.4	Mesobromion	1	0
1003379	Anagallis	8.2		0	0
1003380	Anagallis arvensis L.	8.2.3.4	Eragrostion	0	0
1003380	Anagallis arvensis L.	8.2.3.2	Fumario-Euphorbion	0	0
1003390	Anagallis foemina Mill.	8.2.1.2	Caucalidion	0	0
1003390	Anagallis foemina Mill.	8.2.3.2	Fumario-Euphorbion	0	0
1003400	Anagallis minima (L.) E. H. L. Krause	2.5.1	Nanocyperion	1	0
1003410	Anagallis tenella (L.) L.	2.3.1	Molinion	1	0
1003430	Anarrhinum bellidifolium (L.) Willd.	3.3.2.3	Galeopsion segetum	1	0
1003440	Anchusa arvensis (L.) M. Bieb.	8.2.3.1	Polygono-Chenopodion	0	0
1003440	Anchusa arvensis (L.) M. Bieb.	8.2		0	0
1003440	Anchusa arvensis (L.) M. Bieb.	8.2.3.3	Panico-Setarion	0	0
1003460	Anchusa italica Retz.	7.1.6	Dauco-Melilotion	0	0
1003480	Anchusa officinalis L.	7.1.5	Onopordion	1	0
1003490	Andromeda polifolia L.	2.4.1	Sphagnion magellanici	1	0
1003490	Andromeda polifolia L.	6.5.2	Ledo-Pinion	0	0
1003499	Androsace	3.3		0	0
1003500	Androsace alpina (L.) Lam.	3.3.2.2	Androsacion alpinae	1	1
1003510	Androsace brevis (Hegetschw.) Ces.	4.3.4	Elynion	1	0
1003540	Androsace chamaejasme Wulfen	4.3.1	Seslerion	0	0
1003540	Androsace chamaejasme Wulfen	4.3.2	Caricion firmae	0	0
1003570	Androsace helvetica (L.) All.	3.4.1.2	Potentillion	1	0
1003580	Androsace lactea L.	3.4.1.3	Cystopteridion	0	0
1003590	Androsace maxima L.	8.2.1.2	Caucalidion	1	0
1003600	Androsace obtusifolia All.	4.3.7	Caricion curvulae	0	0
1003610	Androsace puberula Jord. & Fourr.	4.3.7	Caricion curvulae	1	0
1003620	Androsace pubescens DC.	3.4.1.2	Potentillion	0	0
1003620	Androsace pubescens DC.	3.4.2.2	Androsacion vandellii	0	0
1003640	Androsace septentrionalis L.	4.1.4	Sedo-Scleranthion	1	0
1003650	Androsace vandellii (Turra) Chiov.	3.4.2.2	Androsacion vandellii	1	1
1003660	Androsace villosa L.	4.3.1	Seslerion	0	0
1003670	Androsace vitaliana (L.) Lapeyr.	3.3.2.2	Androsacion alpinae	0	0
1003720	Anemone baldensis L.	3.3.1.2	Thlaspion rotundifolii	0	0
1003760	Anemone narcissiflora L.	4.3.3	Caricion ferruginae	0	0
1003770	Anemone nemorosa L.	6.3.3	Carpinion	0	1
1003770	Anemone nemorosa L.	6.3.7		0	0
1003770	Anemone nemorosa L.	6.2.3	Galio-Fagenion	0	1
1003770	Anemone nemorosa L.	6.3		0	0
1003770	Anemone nemorosa L.	6.1.4	Fraxinion	0	0
1003770	Anemone nemorosa L.	6.2		0	0
1003780	Anemone ranunculoides L.	6.1.4	Fraxinion	0	0
1003790	Anemone sylvestris L.	5.1.1	Geranion sanguinei	1	0
1003820	Angelica sylvestris L.	2.3	Molinio-Arrhenatheretea p.p.	0	0
1003820	Angelica sylvestris L.	6.1.3	Alnion incanae	0	0
1003820	Angelica sylvestris L.	2.3.3	Filipendulion	0	0
1003830	Anogramma leptophylla (L.) Link	3.4.1.3	Cystopteridion	0	0
1003839	Antennaria	4.3		0	0
1003840	Antennaria carpatica (Wahlenb.) Bluff & Fingerh.	4.3.4	Elynion	1	1
1003850	Antennaria dioica (L.) Gaertn.	4.3.5	Nardion	0	1
1003850	Antennaria dioica (L.) Gaertn.	6.4.3	Ononido-Pinion	0	0
1003850	Antennaria dioica (L.) Gaertn.	5.4.1	Calluno-Genistion	0	0
1003859	Anthemis	8.2		0	0
1003870	Anthemis arvensis L.	8.2.1.2	Caucalidion	0	0
1003870	Anthemis arvensis L.	8.2.1.1	Aphanion	0	1
1003890	Anthemis cotula L.	8.2.1.2	Caucalidion	0	0
1003900	Anthemis tinctoria L.	4.6.1	Convolvulo-Agropyrion	1	0
1003910	Anthemis triumfettii (L.) DC.	6.3.5	Orno-Ostryon	0	0
1003910	Anthemis triumfettii (L.) DC.	6.3.4	Quercion pubescenti-petraeae	0	0
1003920	Anthericum liliago L.	4.2.2	Xerobromion	0	1
1003920	Anthericum liliago L.	5.1.1	Geranion sanguinei	0	0
1003920	Anthericum liliago L.	4.2.3	Diplachnion	0	0
1003930	Anthericum ramosum L.	6.4.1	Molinio-Pinion	0	0
1003930	Anthericum ramosum L.	5.1.1	Geranion sanguinei	1	0
1003940	Anthoxanthum alpinum Á. Löve & D. Löve	4.3.5	Nardion	0	0
1003970	Anthoxanthum odoratum L.	4.5.1	Arrhenatherion	0	0
1003970	Anthoxanthum odoratum L.	6.3.6	Quercion robori-petraeae	0	0
1003970	Anthoxanthum odoratum L.	4.5		0	0
1003970	Anthoxanthum odoratum L.	5.4.1	Calluno-Genistion	0	0
1003970	Anthoxanthum odoratum L.	6.5.1	Betulion pubescentis	0	0
1003970	Anthoxanthum odoratum L.	6.3.7		0	0
1003970	Anthoxanthum odoratum L.	4.5.2	Polygono-Trisetion	0	0
1003980	Anthriscus caucalis M. Bieb.	5.1.5	Aegopodion + Alliarion	1	0
1003990	Anthriscus cerefolium (L.) Hoffm.	5.1.5	Aegopodion + Alliarion	1	0
1004000	Anthriscus nitida (Wahlenb.) Hazsl.	5.1.5	Aegopodion + Alliarion	1	0
1004000	Anthriscus nitida (Wahlenb.) Hazsl.	6.3.1	Lunario-Acerion	0	0
1004010	Anthriscus sylvestris (L.) Hoffm.	4.5.2	Polygono-Trisetion	0	0
1004010	Anthriscus sylvestris (L.) Hoffm.	4.5.1	Arrhenatherion	0	1
1004050	Anthyllis montana L. subsp. montana	4.2.2	Xerobromion	1	0
1004090	Anthyllis vulneraria subsp. alpestris (Schult.) Asch. & Graebn.	4.3.1	Seslerion	0	0
1004100	Anthyllis vulneraria subsp. carpatica (Pant.) Nyman	4.2		0	0
1004100	Anthyllis vulneraria subsp. carpatica (Pant.) Nyman	4.2.4	Mesobromion	0	0
1004120	Anthyllis vulneraria subsp. polyphylla (DC.) Nyman	4.2.1.1	Stipo-Poion	0	0
1004150	Anthyllis vulneraria subsp. valesiaca (Beck) Guyot	4.3.6	Festucion variae	0	0
1004180	Antirrhinum majus L.	7.2.1	Centrantho-Parietarion	1	0
1004190	Apera interrupta (L.) P. Beauv.	7.1.4	Sisymbrion	0	0
1004200	Apera spica-venti (L.) P. Beauv.	8.2.1.1	Aphanion	1	1
1004209	Aphanes	8.2		0	0
1004210	Aphanes arvensis L.	8.2.1.1	Aphanion	1	1
1004220	Aphanes australis Rydb.	8.2.1.1	Aphanion	0	0
1004270	Apium nodiflorum (L.) Lag.	2.1.4	Glycero-Sparganion	1	0
1004280	Apium repens (Jacq.) Lag.	7.1.1	Agropyro-Rumicion	1	0
1004290	Aposeris foetida (L.) Less.	6.6.1	Abieti-Piceion	0	0
1004300	Aquilegia alpina L.	4.3.3	Caricion ferruginae	0	0
1004310	Aquilegia atrata W. D. J. Koch	6.4.1	Molinio-Pinion	0	0
1004320	Aquilegia einseleana F. W. Schultz	3.3.1.4	Petasition paradoxi	0	0
1004330	Aquilegia vulgaris L.	6.4.1	Molinio-Pinion	0	0
1004330	Aquilegia vulgaris L.	6.2.1	Cephalanthero-Fagenion	0	0
1004340	Arabidopsis thaliana (L.) Heynh.	8.2.1.1	Aphanion	0	1
1004340	Arabidopsis thaliana (L.) Heynh.	4.1.3	Sedo-Veronicion	0	1
1004370	Arabis alpina L. subsp. alpina	3.3.1.2	Thlaspion rotundifolii	0	0
1004370	Arabis alpina L. subsp. alpina	3.3.1.4	Petasition paradoxi	0	0
1004370	Arabis alpina L. subsp. alpina	3.3		0	0
1004380	Arabis alpina subsp. caucasica (Willd.) Briq.	7.2.1	Centrantho-Parietarion	0	0
1004390	Arabis auriculata Lam.	4.1.1	Alysso-Sedion	1	0
1004420	Arabis bellidifolia subsp. stellulata (Bertol.) Greuter & Burdet	3.4.1.2	Potentillion	1	0
1004430	Arabis caerulea All.	4.4.1	Arabidion caerulae	1	1
1004440	Arabis ciliata Clairv.	4.3.1	Seslerion	1	0
1004440	Arabis ciliata Clairv.	4.3.4	Elynion	1	0
1004450	Arabis collina Ten.	4.2.1.2	Cirsio-Brachypodion	0	0
1004460	Arabis hirsuta (L.) Scop.	4.2.4	Mesobromion	0	0
1004480	Arabis nemorensis (Hoffm.) W. D. J. Koch	2.3.2	Calthion	0	0
1004490	Arabis nova Vill.	7.1.5	Onopordion	1	0
1004530	Arabis sagittata (Bertol.) DC.	4.2.4	Mesobromion	0	0
1004540	Arabis scabra All.	7.1.6	Dauco-Melilotion	0	0
1004560	Arabis serpillifolia Vill.	3.4.1.3	Cystopteridion	0	0
1004570	Arabis subcoriacea Gren.	1.3.2	Cratoneurion	1	0
1004570	Arabis subcoriacea Gren.	3.3.1.2	Thlaspion rotundifolii	0	0
1004570	Arabis subcoriacea Gren.	1.3		0	0
1004580	Arabis turrita L.	5.1.1	Geranion sanguinei	0	0
1004580	Arabis turrita L.	6.3.4	Quercion pubescenti-petraeae	0	0
1004609	Arctium	7.1		0	0
1004610	Arctium lappa L.	7.1.8	Arction	1	1
1004630	Arctium minus Bernh. subsp. minus	7.1.8	Arction	1	1
1004650	Arctium nemorosum Lej.	5.2.1	Atropion	1	0
1004670	Arctium tomentosum Mill.	7.1.8	Arction	1	1
1004679	Arctostaphylos	5.4		0	0
1004680	Arctostaphylos alpina (L.) Spreng.	5.4.6	Loiseleurio-Vaccinion	0	0
1004680	Arctostaphylos alpina (L.) Spreng.	6.6.5	Erico-Pinion uncinatae	0	0
1004690	Arctostaphylos uva-ursi (L.) Spreng.	6.4.2	Erico-Pinion sylvestris	0	0
1004690	Arctostaphylos uva-ursi (L.) Spreng.	6.6.3	Larici-Pinetum cembrae	0	0
1004690	Arctostaphylos uva-ursi (L.) Spreng.	5.4.2	Juniperion sabinae	0	0
1004690	Arctostaphylos uva-ursi (L.) Spreng.	5.4.4	Juniperion nanae	0	1
1004690	Arctostaphylos uva-ursi (L.) Spreng.	5.4.3	Ericion	0	0
1004690	Arctostaphylos uva-ursi (L.) Spreng.	6.4.3	Ononido-Pinion	0	1
1004700	Aremonia agrimonoides (L.) DC.	5.1.5	Aegopodion + Alliarion	1	0
1004719	Arenaria	4.1		0	0
1004720	Arenaria biflora L.	4.4.2	Salicion herbaceae	0	0
1004740	Arenaria ciliata L.	4.3.4	Elynion	0	0
1004750	Arenaria gothica Fr.	2.1.3	Littorellion	1	0
1004760	Arenaria grandiflora L.	4.3.1	Seslerion	1	0
1004770	Arenaria leptoclados (Rchb.) Guss.	4.1.1	Alysso-Sedion	0	0
1004780	Arenaria marschlinsii W. D. J. Koch	4.1.4	Sedo-Scleranthion	1	0
1004790	Arenaria multicaulis L.	3.3.1.2	Thlaspion rotundifolii	1	0
1004810	Arenaria serpyllifolia L.	4.1.1	Alysso-Sedion	0	0
1004810	Arenaria serpyllifolia L.	4.1.3	Sedo-Veronicion	0	0
1004830	Aristolochia clematitis L.	5.1.5	Aegopodion + Alliarion	0	0
1004860	Aristolochia rotunda L.	5.1.5	Aegopodion + Alliarion	0	0
1004866	Armeria alpina Willd. subsp. alpina	4.3.6	Festucion variae	1	0
1004867	Armeria alpina subsp. purpurea (W. D. J. Koch) O. Schwarz	2.1.3	Littorellion	1	0
1004890	Armeria arenaria (Pers.) Schult.	4.2.1.1	Stipo-Poion	0	0
1004900	Armoracia rusticana G. Gaertn. & al.	7.1.8	Arction	1	0
1004910	Arnica montana L.	4.3.5	Nardion	1	1
1004920	Arnoseris minima (L.) Schweigg. & Körte	8.2.1.1	Aphanion	0	0
1004930	Arrhenatherum elatius (L.) J. Presl & C. Presl	4.5.1	Arrhenatherion	1	1
1004939	Artemisia	3.3		0	0
1004939	Artemisia	7.1		0	0
1004950	Artemisia absinthium L.	4.6.1	Convolvulo-Agropyrion	0	0
1004950	Artemisia absinthium L.	7.1.5	Onopordion	0	1
1004950	Artemisia absinthium L.	8.2.3.4	Eragrostion	0	0
1004970	Artemisia annua L.	7.1.4	Sisymbrion	0	0
1005000	Artemisia borealis Pall.	3.3.1.3	Drabion hoppeanae	0	0
1005020	Artemisia campestris L. subsp. campestris	4.2.2	Xerobromion	0	1
1005080	Artemisia genipi Weber	3.3.1.3	Drabion hoppeanae	1	0
1005090	Artemisia glacialis L.	3.4.2.2	Androsacion vandellii	0	0
1005110	Artemisia nivalis Braun-Blanq.	3.3.1.3	Drabion hoppeanae	0	0
1005120	Artemisia pontica L.	7.2.1	Centrantho-Parietarion	0	0
1005130	Artemisia umbelliformis Lam.	3.4.1.2	Potentillion	0	0
1005130	Artemisia umbelliformis Lam.	3.4.2.2	Androsacion vandellii	0	0
1005140	Artemisia vallesiaca All.	4.2.1.1	Stipo-Poion	1	0
1005150	Artemisia verlotiorum Lamotte	7.1.8	Arction	0	0
1005150	Artemisia verlotiorum Lamotte	7.1.6	Dauco-Melilotion	0	0
1005160	Artemisia vulgaris L.	7.1.6	Dauco-Melilotion	0	0
1005160	Artemisia vulgaris L.	6.3.9	Robinion	0	0
1005160	Artemisia vulgaris L.	7.1.5	Onopordion	0	0
1005160	Artemisia vulgaris L.	7.1.8	Arction	0	1
1005180	Arum maculatum L.	6.2.3	Galio-Fagenion	0	1
1005180	Arum maculatum L.	6.3.1	Lunario-Acerion	0	0
1005180	Arum maculatum L.	6.2		0	0
1005180	Arum maculatum L.	6.1.4	Fraxinion	0	0
1005190	Aruncus dioicus (Walter) Fernald	6.3.1	Lunario-Acerion	0	0
1005190	Aruncus dioicus (Walter) Fernald	5.1.4	Petasition officinalis	0	0
1005190	Aruncus dioicus (Walter) Fernald	6.2.4	Lonicero-Fagenion	0	0
1005210	Asarina procumbens Mill.	7.2.1	Centrantho-Parietarion	0	0
1005220	Asarum europaeum L.	6.3.3	Carpinion	0	0
1005240	Asclepias syriaca L.	7.1.6	Dauco-Melilotion	0	0
1005260	Asparagus officinalis L.	4.6.1	Convolvulo-Agropyrion	1	0
1005270	Asparagus tenuifolius Lam.	6.3.5	Orno-Ostryon	0	0
1005280	Asperugo procumbens L.	7.1.4	Sisymbrion	0	1
1005289	Asperula	4.2		0	0
1005290	Asperula aristata L. f.	4.2.1.1	Stipo-Poion	0	0
1005310	Asperula arvensis L.	8.2.1.2	Caucalidion	1	0
1005320	Asperula cynanchica L.	4.2.2	Xerobromion	0	0
1005320	Asperula cynanchica L.	4.2.4	Mesobromion	0	0
1005330	Asperula purpurea (L.) Ehrend.	4.2.3	Diplachnion	0	0
1005340	Asperula taurina L.	6.3.2	Tilion platyphylli	0	0
1005350	Asperula tinctoria L.	5.1.1	Geranion sanguinei	0	0
1005370	Asphodelus albus Mill.	4.3.1	Seslerion	0	0
1005619	Asplenium	3.4.2.3	Asplenion serpentini	1	0
1005619	Asplenium	3.3		0	0
1005380	Asplenium adiantum-nigrum L.	6.3.4	Quercion pubescenti-petraeae	0	0
1005380	Asplenium adiantum-nigrum L.	3.4.2.2	Androsacion vandellii	0	0
1005410	Asplenium billotii F. W. Schultz	3.4.2.2	Androsacion vandellii	1	0
1000377	Asplenium ceterach L.	7.2.1	Centrantho-Parietarion	0	0
1005420	Asplenium cuneifolium Viv.	3.4.2.3	Asplenion serpentini	1	0
1005430	Asplenium fissum Willd.	3.4.1.3	Cystopteridion	1	0
1005440	Asplenium fontanum (L.) Bernh.	3.4.1.2	Potentillion	0	0
1005440	Asplenium fontanum (L.) Bernh.	3.4.1.3	Cystopteridion	0	0
1005450	Asplenium foreziense Magnier	3.4.2.2	Androsacion vandellii	0	0
1005470	Asplenium onopteris L.	6.3.4	Quercion pubescenti-petraeae	1	0
1005500	Asplenium ruta-muraria L.	7.2.1	Centrantho-Parietarion	0	0
1005500	Asplenium ruta-muraria L.	3.4.1.2	Potentillion	0	0
1005540	Asplenium septentrionale (L.) Hoffm.	3.4.2.2	Androsacion vandellii	0	1
1005550	Asplenium trichomanes L.	6.3.2	Tilion platyphylli	0	0
1005550	Asplenium trichomanes L.	7.2.1	Centrantho-Parietarion	0	0
1005550	Asplenium trichomanes L.	3.4.1.2	Potentillion	0	0
1005610	Asplenium viride Huds.	6.6.1	Abieti-Piceion	0	0
1005610	Asplenium viride Huds.	3.4.1.3	Cystopteridion	0	1
1005620	Asplenium ×alternifolium Wulfen	3.3.2.2	Androsacion alpinae	0	0
1005640	Aster alpinus L.	4.3.1	Seslerion	0	0
1005640	Aster alpinus L.	4.3.5	Nardion	0	0
1005640	Aster alpinus L.	4.3.4	Elynion	0	0
1005650	Aster amellus L.	6.4.2	Erico-Pinion sylvestris	0	0
1005650	Aster amellus L.	6.4.1	Molinio-Pinion	1	0
1005660	Aster bellidiastrum (L.) Scop.	1.3.2	Cratoneurion	0	0
1005660	Aster bellidiastrum (L.) Scop.	2.2.3	Caricion davallianae	0	0
1005660	Aster bellidiastrum (L.) Scop.	6.4.1	Molinio-Pinion	0	0
1005660	Aster bellidiastrum (L.) Scop.	6.2.1	Cephalanthero-Fagenion	0	0
1005660	Aster bellidiastrum (L.) Scop.	4.3.3	Caricion ferruginae	0	0
1005690	Aster linosyris (L.) Bernh.	4.2.1.2	Cirsio-Brachypodion	0	0
1005690	Aster linosyris (L.) Bernh.	4.2.3	Diplachnion	0	0
1005690	Aster linosyris (L.) Bernh.	4.2.2	Xerobromion	0	0
1005700	Aster novae-angliae L.	5.1.3	Convolvulion	0	0
1005720	Aster novi-belgii L.	2.3.1	Molinion	0	0
1005720	Aster novi-belgii L.	5.1.3	Convolvulion	1	0
1005790	Astragalus alpinus L.	4.3.3	Caricion ferruginae	0	0
1005800	Astragalus australis (L.) Lam.	4.3.1	Seslerion	0	0
1005830	Astragalus cicer L.	5.1.1	Geranion sanguinei	0	0
1005850	Astragalus depressus L.	4.1.2	Drabo-Seslerion	1	0
1005860	Astragalus exscapus L.	6.4.3	Ononido-Pinion	1	0
1005860	Astragalus exscapus L.	4.2.1.2	Cirsio-Brachypodion	1	0
1005870	Astragalus frigidus (L.) A. Gray	4.4.1	Arabidion caerulae	0	0
1005870	Astragalus frigidus (L.) A. Gray	4.3.3	Caricion ferruginae	0	0
1005880	Astragalus glycyphyllos L.	5.1.2	Trifolion medii	0	1
1005910	Astragalus leontinus Wulfen	4.3.1	Seslerion	0	0
1005920	Astragalus monspessulanus L.	6.4.3	Ononido-Pinion	1	0
1005930	Astragalus onobrychis L.	4.2.1.1	Stipo-Poion	1	0
1005930	Astragalus onobrychis L.	6.4.3	Ononido-Pinion	0	0
1005940	Astragalus penduliflorus Lam.	4.3.3	Caricion ferruginae	0	0
1005940	Astragalus penduliflorus Lam.	4.3.6	Festucion variae	0	0
1005950	Astragalus sempervirens Lam.	4.1.2	Drabo-Seslerion	1	0
1006020	Astrantia major L.	4.5.2	Polygono-Trisetion	0	0
1006020	Astrantia major L.	4.3.3	Caricion ferruginae	0	0
1006020	Astrantia major L.	5.2.3	Calamagrostion	0	0
1006050	Astrantia minor L.	5.4.4	Juniperion nanae	0	0
1006050	Astrantia minor L.	5.4		0	0
1006050	Astrantia minor L.	5.4.5	Rhododendro-Vaccinion	0	0
1006050	Astrantia minor L.	4.3.5	Nardion	0	0
1006060	Athamanta cretensis L.	3.3		0	0
1006060	Athamanta cretensis L.	3.4.1.2	Potentillion	0	0
1006060	Athamanta cretensis L.	3.3.1.4	Petasition paradoxi	0	0
1006079	Athyrium	6.6		0	0
1006080	Athyrium distentifolium Opiz	5.3.9	Alnenion viridis	0	1
1006080	Athyrium distentifolium Opiz	3.3.2.2	Androsacion alpinae	0	0
1006080	Athyrium distentifolium Opiz	6.6.2	Vaccinio-Piceion	0	0
1006080	Athyrium distentifolium Opiz	5.2.4	Adenostylion	0	0
1006090	Athyrium filix-femina (L.) Roth	6.2		0	0
1006090	Athyrium filix-femina (L.) Roth	6.2.5	Abieti-Fagenion	0	1
1006090	Athyrium filix-femina (L.) Roth	6.6.1	Abieti-Piceion	0	0
1006099	Atriplex	7.1		0	0
1006140	Atriplex patula L.	8.2.3.1	Polygono-Chenopodion	0	0
1006150	Atriplex prostrata DC.	8.2.3.1	Polygono-Chenopodion	0	0
1006190	Atropa bella-donna L.	5.2.1	Atropion	1	0
1006200	Aubrieta deltoidea (L.) DC.	7.2.1	Centrantho-Parietarion	0	0
1006220	Aurinia saxatilis (L.) Desv.	7.2.1	Centrantho-Parietarion	0	0
1006229	Avena	8.2		0	0
1006240	Avena fatua L.	8.2.1.2	Caucalidion	0	0
1006250	Avena nuda L.	8.2.1.1	Aphanion	0	0
1006320	Avenella flexuosa (L.) Drejer	5.4.5	Rhododendro-Vaccinion	0	0
1006320	Avenella flexuosa (L.) Drejer	6.6.3	Larici-Pinetum cembrae	0	0
1006320	Avenella flexuosa (L.) Drejer	6.6.4	Junipero-Laricetum	0	0
1006320	Avenella flexuosa (L.) Drejer	6.5.3	Sphagno-Piceetum	0	0
1006320	Avenella flexuosa (L.) Drejer	5.4		0	0
1006320	Avenella flexuosa (L.) Drejer	6.5.1	Betulion pubescentis	0	0
1006320	Avenella flexuosa (L.) Drejer	6.3.7		0	0
1006320	Avenella flexuosa (L.) Drejer	5.4.1	Calluno-Genistion	0	0
1006320	Avenella flexuosa (L.) Drejer	6.6.2	Vaccinio-Piceion	0	0
1006320	Avenella flexuosa (L.) Drejer	6.2.2	Luzulo-Fagenion	0	0
1006320	Avenella flexuosa (L.) Drejer	6.3.6	Quercion robori-petraeae	0	0
1006320	Avenella flexuosa (L.) Drejer	6.5		0	0
1006320	Avenella flexuosa (L.) Drejer	6.4.3	Ononido-Pinion	0	0
1006320	Avenella flexuosa (L.) Drejer	5.4.4	Juniperion nanae	0	0
1006320	Avenella flexuosa (L.) Drejer	4.3.5	Nardion	0	0
1006320	Avenella flexuosa (L.) Drejer	6.6		0	0
1006320	Avenella flexuosa (L.) Drejer	6.4.4	Dicrano-Pinion	0	0
1006330	Azolla filiculoides Lam.	1.1.3	Lemnion	1	0
1006340	Baldellia ranunculoides (L.) Parl.	2.1.3	Littorellion	1	0
1006370	Ballota nigra L. subsp. nigra	7.1.8	Arction	0	0
1006380	Ballota nigra subsp. meridionalis (Bég.) Bég.	7.1.8	Arction	1	0
1006380	Ballota nigra subsp. meridionalis (Bég.) Bég.	6.3.9	Robinion	0	0
1006420	Barbarea intermedia Boreau	7.1.8	Arction	0	0
1006440	Barbarea verna (Mill.) Asch.	7.1.4	Sisymbrion	0	0
1006450	Barbarea vulgaris R. Br.	7.1.1	Agropyro-Rumicion	1	0
1006460	Bartsia alpina L.	2.2		0	0
1006460	Bartsia alpina L.	2.2.5	Caricion bicolori-atrofuscae	0	0
1006490	Bellis perennis L.	4.5		0	0
1006490	Bellis perennis L.	4.5.3	Cynosurion	0	1
1006530	Berberis vulgaris L.	6.4.1	Molinio-Pinion	0	0
1006530	Berberis vulgaris L.	5.3.2	Berberidion	0	1
1006550	Berteroa incana (L.) DC.	7.1.6	Dauco-Melilotion	1	0
1006560	Berula erecta (Huds.) Coville	1.2.2	Fontinalidion antipyreticae	1	0
1006560	Berula erecta (Huds.) Coville	2.1.4	Glycero-Sparganion	1	1
1006560	Berula erecta (Huds.) Coville	1.2.1	Ranunculion fluitantis	1	0
1006579	Betula	6.5		0	0
1006579	Betula	5.3		0	0
1006580	Betula humilis Schrank	5.3.7	Salicion cinereae	1	0
1006590	Betula nana L.	6.5.2	Ledo-Pinion	0	0
1006590	Betula nana L.	2.4.1	Sphagnion magellanici	1	0
1006600	Betula pendula Roth	5.3.7	Salicion cinereae	0	0
1006600	Betula pendula Roth	6.5.1	Betulion pubescentis	0	1
1006600	Betula pendula Roth	6.3.7		0	0
1006600	Betula pendula Roth	6.4.4	Dicrano-Pinion	0	0
1006600	Betula pendula Roth	5.3.5	Sambuco-Salicion	0	1
1006600	Betula pendula Roth	6.3.6	Quercion robori-petraeae	0	0
1006610	Betula pubescens Ehrh.	6.5.3	Sphagno-Piceetum	0	0
1006610	Betula pubescens Ehrh.	6.5.2	Ledo-Pinion	0	0
1006610	Betula pubescens Ehrh.	5.3.7	Salicion cinereae	0	0
1006610	Betula pubescens Ehrh.	6.5.1	Betulion pubescentis	0	1
1006615	Betula pubescens var. glabrata Wahlenb.	5.3.9	Alnenion viridis	0	0
1006629	Bidens	2.5		0	0
1006630	Bidens bipinnata L.	2.5.2	Bidention	1	0
1006640	Bidens cernua L.	2.5.2	Bidention	1	0
1006650	Bidens connata Willd.	2.5.2	Bidention	1	0
1006670	Bidens frondosa L.	2.5.2	Bidention	1	0
1006690	Bidens radiata Thuill.	2.5.2	Bidention	1	0
1006700	Bidens subalternans DC.	2.5.2	Bidention	1	0
1006720	Bidens tripartita L. subsp. tripartita	2.5.2	Bidention	1	1
1006740	Bifora radians M. Bieb.	8.2.1.2	Caucalidion	1	0
1006760	Biscutella cichoriifolia Loisel.	4.2.2	Xerobromion	0	0
1006760	Biscutella cichoriifolia Loisel.	4.2.3	Diplachnion	0	0
1006780	Biscutella laevigata L.	4.3.1	Seslerion	0	0
1006780	Biscutella laevigata L.	3.4.2.2	Androsacion vandellii	0	0
1006780	Biscutella laevigata L.	4.3.6	Festucion variae	0	0
1006780	Biscutella laevigata L.	4.3		0	0
1006850	Blackstonia acuminata (W. D. J. Koch & Ziz) Domin	2.5.1	Nanocyperion	1	0
1006860	Blackstonia perfoliata (L.) Huds.	2.5.1	Nanocyperion	1	0
1006870	Blechnum spicant (L.) Roth	6.6.1	Abieti-Piceion	0	0
1006870	Blechnum spicant (L.) Roth	6.6.2	Vaccinio-Piceion	0	0
1006890	Blitum virgatum L.	7.1.4	Sisymbrion	0	0
1006900	Blysmus compressus (L.) Link	7.1.1	Agropyro-Rumicion	0	0
1006900	Blysmus compressus (L.) Link	2.2.3	Caricion davallianae	0	0
1006930	Bolboschoenus maritimus aggr.	2.1.2.2	Phalaridion	1	0
1006970	Bothriochloa ischaemum (L.) Keng	4.2.3	Diplachnion	0	1
1006980	Botrychium lanceolatum (S. G. Gmel.) Ångstr.	4.3.5	Nardion	0	0
1006990	Botrychium lunaria (L.) Sw.	4.3		0	0
1006990	Botrychium lunaria (L.) Sw.	4.3.5	Nardion	0	0
1007000	Botrychium matricariifolium (Döll) W. D. J. Koch	5.4.1	Calluno-Genistion	0	0
1007010	Botrychium multifidum (S. G. Gmel.) Rupr.	4.3.5	Nardion	0	0
1007020	Botrychium simplex E. Hitchc.	5.4.1	Calluno-Genistion	0	0
1007030	Botrychium virginianum (L.) Sw.	4.3.5	Nardion	0	0
1007070	Brachypodium pinnatum aggr.	4.2		0	0
1007070	Brachypodium pinnatum aggr.	6.4.2	Erico-Pinion sylvestris	0	0
1007070	Brachypodium pinnatum aggr.	6.3.4	Quercion pubescenti-petraeae	0	0
1007070	Brachypodium pinnatum aggr.	6.4		0	0
1007070	Brachypodium pinnatum aggr.	4.2.4	Mesobromion	0	1
1007070	Brachypodium pinnatum aggr.	4.2.1.2	Cirsio-Brachypodion	0	1
1007070	Brachypodium pinnatum aggr.	6.2.1	Cephalanthero-Fagenion	0	0
1007070	Brachypodium pinnatum aggr.	5.1.2	Trifolion medii	0	1
1007070	Brachypodium pinnatum aggr.	6.4.1	Molinio-Pinion	0	0
1007070	Brachypodium pinnatum aggr.	4.6		0	0
1007090	Brachypodium sylvaticum (Huds.) P. Beauv.	6.3.3	Carpinion	0	0
1007090	Brachypodium sylvaticum (Huds.) P. Beauv.	6.1.3	Alnion incanae	0	0
1007090	Brachypodium sylvaticum (Huds.) P. Beauv.	6.4.1	Molinio-Pinion	0	0
1007090	Brachypodium sylvaticum (Huds.) P. Beauv.	6.3		0	0
1007090	Brachypodium sylvaticum (Huds.) P. Beauv.	6.3.9	Robinion	0	0
1007099	Brassica	8.2		0	0
1007120	Brassica napus L.	7.1.4	Sisymbrion	0	0
1007140	Brassica nigra (L.) W. D. J. Koch	2.5.2	Bidention	1	0
1007160	Brassica rapa L.	8.2.3.1	Polygono-Chenopodion	0	0
1007200	Briza media L.	4.2.4	Mesobromion	0	0
1007210	Bromus arvensis L.	8.2.3.3	Panico-Setarion	0	0
1007230	Bromus benekenii (Lange) Trimen	5.3.5	Sambuco-Salicion	0	0
1007260	Bromus commutatus Schrad.	7.1.1	Agropyro-Rumicion	0	0
1007260	Bromus commutatus Schrad.	4.5.3	Cynosurion	0	0
1007300	Bromus erectus Huds. subsp. erectus	4.2		0	0
1007300	Bromus erectus Huds. subsp. erectus	4.2.3	Diplachnion	0	1
1007300	Bromus erectus Huds. subsp. erectus	4.2.1.2	Cirsio-Brachypodion	0	1
1007300	Bromus erectus Huds. subsp. erectus	4.2.2	Xerobromion	0	1
1007300	Bromus erectus Huds. subsp. erectus	4.2.4	Mesobromion	0	1
1007310	Bromus erectus subsp. condensatus (Hack.) Asch. & Graebn.	4.2.3	Diplachnion	1	0
1007320	Bromus grossus DC.	8.2.1.1	Aphanion	0	0
1007330	Bromus hordeaceus L.	4.5.1	Arrhenatherion	0	1
1007360	Bromus inermis Leyss.	4.6		0	0
1007360	Bromus inermis Leyss.	4.6.1	Convolvulo-Agropyrion	0	1
1007390	Bromus japonicus Thunb.	8.2.1.2	Caucalidion	0	0
1007410	Bromus lepidus Holmb.	7.1.4	Sisymbrion	0	0
1007460	Bromus racemosus L.	2.3.2	Calthion	1	0
1007470	Bromus ramosus Huds.	5.2.1	Atropion	1	0
1007510	Bromus secalinus L.	8.2.1.1	Aphanion	0	0
1007530	Bromus squarrosus L.	4.6.1	Convolvulo-Agropyrion	0	0
1007540	Bromus sterilis L.	7.1.4	Sisymbrion	0	1
1007540	Bromus sterilis L.	7.1		0	0
1007540	Bromus sterilis L.	6.3.9	Robinion	0	1
1007550	Bromus tectorum L.	4.6.1	Convolvulo-Agropyrion	0	0
1007550	Bromus tectorum L.	7.1.4	Sisymbrion	0	1
1007580	Bryonia alba L.	5.1.5	Aegopodion + Alliarion	0	0
1007590	Bryonia dioica Jacq.	5.1.5	Aegopodion + Alliarion	1	1
1007600	Buddleja davidii Franch.	3.3.1.5	Stipion calamagrostis	0	0
1007600	Buddleja davidii Franch.	5.3.6	Salicion elaeagni	0	0
1007600	Buddleja davidii Franch.	5.3.5	Sambuco-Salicion	0	1
1007600	Buddleja davidii Franch.	5.3		0	0
1007610	Bufonia paniculata Dubois	8.2.3.4	Eragrostion	1	0
1007620	Buglossoides arvensis (L.) I. M. Johnst.	8.2.1.2	Caucalidion	0	0
1007630	Buglossoides purpurocaerulea (L.) I. M. Johnst.	6.3.4	Quercion pubescenti-petraeae	1	0
1007640	Bulbocodium vernum L.	4.2.1.1	Stipo-Poion	0	0
1007650	Bunias erucago L.	7.1.4	Sisymbrion	0	0
1007660	Bunias orientalis L.	7.1.8	Arction	0	1
1007660	Bunias orientalis L.	4.6		0	0
1007660	Bunias orientalis L.	4.6.1	Convolvulo-Agropyrion	0	0
1007670	Bunium bulbocastanum L.	8.2.1.2	Caucalidion	0	0
1007690	Buphthalmum salicifolium L.	4.2.4	Mesobromion	0	0
1007690	Buphthalmum salicifolium L.	5.1.1	Geranion sanguinei	0	0
1007720	Bupleurum falcatum L. subsp. falcatum	5.1.1	Geranion sanguinei	1	0
1007770	Bupleurum longifolium L.	5.2.3	Calamagrostion	0	0
1007810	Bupleurum ranunculoides L. subsp. ranunculoides	4.3.1	Seslerion	1	0
1007820	Bupleurum ranunculoides subsp. caricinum (DC.) Arcang.	4.1.2	Drabo-Seslerion	0	0
1007830	Bupleurum rotundifolium L.	8.2.1.2	Caucalidion	1	0
1007840	Bupleurum stellatum L.	3.4.2.2	Androsacion vandellii	0	0
1007840	Bupleurum stellatum L.	4.3.6	Festucion variae	0	0
1007850	Butomus umbellatus L.	2.1.2.1	Phragmition	1	0
1007860	Buxus sempervirens L.	6.3.4	Quercion pubescenti-petraeae	0	0
1007860	Buxus sempervirens L.	5.3.2	Berberidion	0	0
1007879	Calamagrostis	5.2		0	0
1007880	Calamagrostis arundinacea (L.) Roth	5.2.3	Calamagrostion	1	1
1007880	Calamagrostis arundinacea (L.) Roth	6.2.2	Luzulo-Fagenion	0	0
1007880	Calamagrostis arundinacea (L.) Roth	6.3.7		0	0
1007880	Calamagrostis arundinacea (L.) Roth	6.3.6	Quercion robori-petraeae	0	0
1007890	Calamagrostis canescens (F. H. Wigg.) Roth	6.1.1	Alnion glutinosae	0	0
1007890	Calamagrostis canescens (F. H. Wigg.) Roth	5.3.7	Salicion cinereae	0	0
1007890	Calamagrostis canescens (F. H. Wigg.) Roth	2.1.2.2	Phalaridion	0	1
1007900	Calamagrostis epigejos (L.) Roth	5.2.2	Epilobion angustifolii	0	0
1007900	Calamagrostis epigejos (L.) Roth	5.2.1	Atropion	0	0
1007900	Calamagrostis epigejos (L.) Roth	3.2		0	0
1007900	Calamagrostis epigejos (L.) Roth	6.1.3	Alnion incanae	0	0
1007900	Calamagrostis epigejos (L.) Roth	5.3.6	Salicion elaeagni	0	1
1007900	Calamagrostis epigejos (L.) Roth	3.2.1.1	Epilobion fleischeri	0	0
1007900	Calamagrostis epigejos (L.) Roth	2.3.1	Molinion	0	0
1007920	Calamagrostis pseudophragmites (Haller f.) Koeler	3.2.1.1	Epilobion fleischeri	1	0
1007940	Calamagrostis varia (Schrad.) Host	4.3.3	Caricion ferruginae	0	1
1007940	Calamagrostis varia (Schrad.) Host	4.6		0	0
1007940	Calamagrostis varia (Schrad.) Host	6.6.5	Erico-Pinion uncinatae	0	0
1007940	Calamagrostis varia (Schrad.) Host	6.1.3	Alnion incanae	0	0
1007940	Calamagrostis varia (Schrad.) Host	6.6.1	Abieti-Piceion	0	0
1007940	Calamagrostis varia (Schrad.) Host	6.4.2	Erico-Pinion sylvestris	0	0
1007940	Calamagrostis varia (Schrad.) Host	6.4.1	Molinio-Pinion	0	1
1007940	Calamagrostis varia (Schrad.) Host	6.2.1	Cephalanthero-Fagenion	0	0
1007950	Calamagrostis villosa (Chaix) J. F. Gmel.	6.4.4	Dicrano-Pinion	0	0
1007950	Calamagrostis villosa (Chaix) J. F. Gmel.	6.6		0	0
1007950	Calamagrostis villosa (Chaix) J. F. Gmel.	5.2.3	Calamagrostion	0	1
1007950	Calamagrostis villosa (Chaix) J. F. Gmel.	6.6.2	Vaccinio-Piceion	0	1
1007950	Calamagrostis villosa (Chaix) J. F. Gmel.	5.4.5	Rhododendro-Vaccinion	0	0
1007950	Calamagrostis villosa (Chaix) J. F. Gmel.	6.6.3	Larici-Pinetum cembrae	0	0
1007959	Calamintha	5.1		0	0
1007960	Calamintha ascendens Jord.	6.3.5	Orno-Ostryon	0	0
1007960	Calamintha ascendens Jord.	6.3.4	Quercion pubescenti-petraeae	0	0
1007970	Calamintha grandiflora (L.) Moench	6.3.6	Quercion robori-petraeae	0	0
1007970	Calamintha grandiflora (L.) Moench	6.2.2	Luzulo-Fagenion	0	0
1007980	Calamintha menthifolia Host	5.1.2	Trifolion medii	0	0
1007990	Calamintha nepeta (L.) Savi	4.2.3	Diplachnion	0	0
1007990	Calamintha nepeta (L.) Savi	3.3.1.5	Stipion calamagrostis	0	0
1007990	Calamintha nepeta (L.) Savi	3.3.1.5	Stipion calamagrostis	1	0
1008020	Caldesia parnassifolia (L.) Parl.	2.1.2.1	Phragmition	0	0
1008030	Calendula arvensis L.	8.2.3.2	Fumario-Euphorbion	1	0
1008050	Calepina irregularis (Asso) Thell.	4.6.1	Convolvulo-Agropyrion	1	0
1008060	Calla palustris L.	2.1.2.1	Phragmition	0	0
1008060	Calla palustris L.	2.2.1.1	Magnocaricion	0	0
1008070	Callianthemum coriandrifolium Rchb.	4.4.1	Arabidion caerulae	0	0
1008089	Callitriche	1.2		0	0
1008090	Callitriche cophocarpa Sendtn.	1.2.2	Fontinalidion antipyreticae	0	0
1008090	Callitriche cophocarpa Sendtn.	1.2.1	Ranunculion fluitantis	0	0
1008110	Callitriche hamulata W. D. J. Koch	1.2.2	Fontinalidion antipyreticae	1	0
1008110	Callitriche hamulata W. D. J. Koch	1.2.1	Ranunculion fluitantis	1	0
1008120	Callitriche obtusangula Le Gall	1.2.1	Ranunculion fluitantis	1	0
1008130	Callitriche palustris L.	2.1.3	Littorellion	0	0
1008130	Callitriche palustris L.	1.1.4	Nymphaeion	0	1
1008130	Callitriche palustris L.	1.1		0	0
1008150	Callitriche stagnalis Scop.	1.2.2	Fontinalidion antipyreticae	0	0
1008150	Callitriche stagnalis Scop.	1.2.1	Ranunculion fluitantis	0	0
1008160	Calluna vulgaris (L.) Hull	2.4.1	Sphagnion magellanici	0	0
1008160	Calluna vulgaris (L.) Hull	5.3.1	Sarothamnion	0	0
1008160	Calluna vulgaris (L.) Hull	6.3.6	Quercion robori-petraeae	0	0
1008160	Calluna vulgaris (L.) Hull	5.4.4	Juniperion nanae	0	1
1008160	Calluna vulgaris (L.) Hull	5.4		0	0
1008160	Calluna vulgaris (L.) Hull	6.4.4	Dicrano-Pinion	0	1
1008160	Calluna vulgaris (L.) Hull	6.5.1	Betulion pubescentis	0	0
1008160	Calluna vulgaris (L.) Hull	6.5.2	Ledo-Pinion	0	0
1008160	Calluna vulgaris (L.) Hull	5.4.1	Calluno-Genistion	0	1
1008160	Calluna vulgaris (L.) Hull	6.3.7		0	0
1008160	Calluna vulgaris (L.) Hull	6.5		0	0
1008180	Caltha palustris L.	2.3.2	Calthion	0	1
1008180	Caltha palustris L.	6.1.3	Alnion incanae	0	0
1008180	Caltha palustris L.	2.3	Molinio-Arrhenatheretea p.p.	0	0
1008200	Calystegia sepium (L.) R. Br.	5.1.3	Convolvulion	0	1
1008210	Calystegia silvatica (Kit.) Griseb.	5.1.3	Convolvulion	1	0
1008230	Camelina microcarpa DC.	8.2.1.1	Aphanion	0	0
1008250	Camelina sativa (L.) Crantz	8.2.1.2	Caucalidion	0	0
1008300	Campanula barbata L.	4.3.5	Nardion	1	0
1008320	Campanula bononiensis L.	5.1.1	Geranion sanguinei	1	0
1008370	Campanula cenisia L.	3.3.1.3	Drabion hoppeanae	0	0
1008380	Campanula cervicaria L.	5.1.1	Geranion sanguinei	0	0
1008390	Campanula cochleariifolia Lam.	3.4.1.2	Potentillion	0	0
1008390	Campanula cochleariifolia Lam.	3.4.1.3	Cystopteridion	0	1
1008390	Campanula cochleariifolia Lam.	3.3		0	0
1008410	Campanula excisa Murith	3.3.2.2	Androsacion alpinae	0	0
1008450	Campanula glomerata L. subsp. glomerata	4.2.4	Mesobromion	0	0
1008470	Campanula glomerata subsp. farinosa (Andrz.) Kirschl.	4.2.1.2	Cirsio-Brachypodion	0	0
1008490	Campanula latifolia L.	6.3.1	Lunario-Acerion	1	0
1008520	Campanula patula L. subsp. patula	4.5.1	Arrhenatherion	1	0
1008530	Campanula patula subsp. costae (Willk.) Nyman	5.1.1	Geranion sanguinei	1	0
1008550	Campanula persicifolia L.	6.2.1	Cephalanthero-Fagenion	0	0
1008550	Campanula persicifolia L.	6.3.4	Quercion pubescenti-petraeae	0	0
1008550	Campanula persicifolia L.	5.1.1	Geranion sanguinei	0	0
1008570	Campanula poscharskyana Degen	7.2.1	Centrantho-Parietarion	0	0
1008610	Campanula rapunculoides L.	5.1.1	Geranion sanguinei	0	0
1008610	Campanula rapunculoides L.	5.1		0	0
1008610	Campanula rapunculoides L.	6.3.2	Tilion platyphylli	0	0
1008620	Campanula rapunculus L.	5.1.1	Geranion sanguinei	0	0
1008620	Campanula rapunculus L.	4.5.1	Arrhenatherion	0	0
1008630	Campanula rhomboidalis L.	4.5.2	Polygono-Trisetion	1	0
1008640	Campanula rotundifolia L.	3.3		0	0
1008640	Campanula rotundifolia L.	3.4.1.2	Potentillion	0	0
1008640	Campanula rotundifolia L.	3.4.2.3	Asplenion serpentini	0	0
1008650	Campanula scheuchzeri Vill.	4.3		0	0
1008650	Campanula scheuchzeri Vill.	4.3.5	Nardion	0	0
1008650	Campanula scheuchzeri Vill.	4.3.1	Seslerion	0	0
1008670	Campanula spicata L.	4.2.1.1	Stipo-Poion	0	0
1008680	Campanula thyrsoides L.	4.3.3	Caricion ferruginae	0	0
1008690	Campanula trachelium L.	5.1		0	0
1008690	Campanula trachelium L.	5.1.2	Trifolion medii	0	0
1008720	Capsella bursa-pastoris (L.) Medik.	8.2.3.1	Polygono-Chenopodion	0	0
1008720	Capsella bursa-pastoris (L.) Medik.	8.2.3.2	Fumario-Euphorbion	0	0
1008720	Capsella bursa-pastoris (L.) Medik.	8.2		0	0
1008740	Capsella rubella Reut.	7.1.4	Sisymbrion	0	0
1009069	Cardamine	6.2		0	0
1008780	Cardamine alpina Willd.	4.4.2	Salicion herbaceae	1	0
1008790	Cardamine amara L.	1.3.3	Cardamino-Montion	0	1
1008790	Cardamine amara L.	1.3		0	0
1008790	Cardamine amara L.	2.1		0	0
1008820	Cardamine asarifolia L.	1.3.2	Cratoneurion	0	0
1008830	Cardamine bulbifera (L.) Crantz	6.2.3	Galio-Fagenion	0	0
1008840	Cardamine dentata Schult.	2.1.4	Glycero-Sparganion	0	0
1008855	Cardamine flexuosa aggr.	1.3.3	Cardamino-Montion	0	0
1008880	Cardamine heptaphylla (Vill.) O. E. Schulz	6.2.4	Lonicero-Fagenion	0	0
1008890	Cardamine hirsuta L.	8.2		0	0
1008890	Cardamine hirsuta L.	8.2.3.2	Fumario-Euphorbion	0	0
1008890	Cardamine hirsuta L.	8.2.3.1	Polygono-Chenopodion	0	0
1008900	Cardamine impatiens L.	5.1.5	Aegopodion + Alliarion	1	0
1008910	Cardamine kitaibelii Bech.	6.2.4	Lonicero-Fagenion	0	0
1008920	Cardamine matthioli Moretti	2.2.2	Caricion fuscae	1	0
1008950	Cardamine pentaphyllos (L.) Crantz	6.2.4	Lonicero-Fagenion	0	0
1008950	Cardamine pentaphyllos (L.) Crantz	6.3.1	Lunario-Acerion	0	0
1008950	Cardamine pentaphyllos (L.) Crantz	6.2.5	Abieti-Fagenion	0	0
1008970	Cardamine pratensis aggr.	4.5		0	0
1008970	Cardamine pratensis aggr.	4.5.1	Arrhenatherion	0	0
1009020	Cardamine resedifolia L.	3.3.2.2	Androsacion alpinae	1	0
1009030	Cardamine rivularis auct.	1.3.3	Cardamino-Montion	0	0
1009030	Cardamine rivularis auct.	2.2.2	Caricion fuscae	0	0
1009050	Cardamine trifolia L.	6.2.4	Lonicero-Fagenion	0	0
1009060	Cardamine udicola Jord.	2.2.1.1	Magnocaricion	0	0
1009090	Cardaminopsis arenosa (L.) Hayek subsp. arenosa	3.2.1.1	Epilobion fleischeri	0	0
1009100	Cardaminopsis arenosa subsp. borbasii (Zapa?.) H. Scholz	3.3.1.4	Petasition paradoxi	0	0
1009110	Cardaminopsis halleri (L.) Hayek	4.5.2	Polygono-Trisetion	1	0
1009120	Cardaria draba (L.) Desv.	4.6.1	Convolvulo-Agropyrion	1	1
1009130	Carduus acanthoides L.	7.1.5	Onopordion	0	0
1009140	Carduus crispus L.	5.1.3	Convolvulion	0	0
1009180	Carduus defloratus L. subsp. defloratus	4.3		0	0
1009180	Carduus defloratus L. subsp. defloratus	3.3.1.4	Petasition paradoxi	0	0
1009180	Carduus defloratus L. subsp. defloratus	6.6.5	Erico-Pinion uncinatae	0	0
1009180	Carduus defloratus L. subsp. defloratus	4.3.1	Seslerion	0	0
1009190	Carduus defloratus subsp. crassifolius (Willd.) Hayek	6.4.2	Erico-Pinion sylvestris	0	0
1009200	Carduus defloratus subsp. tridentinus (Evers) Murr	4.3.5	Nardion	0	0
1009220	Carduus nutans L. subsp. nutans	7.1.5	Onopordion	1	1
1009230	Carduus nutans subsp. platylepis (Rchb. & Saut.) Nyman	7.1.5	Onopordion	0	0
1009240	Carduus personata (L.) Jacq.	5.1.4	Petasition officinalis	0	0
1009260	Carduus tenuiflorus Curtis	7.1.4	Sisymbrion	0	0
1009269	Carex	2.2		0	0
1009280	Carex acuta L.	2.2.1.1	Magnocaricion	1	1
1009290	Carex acutiformis Ehrh.	2.2.1.1	Magnocaricion	0	0
1009290	Carex acutiformis Ehrh.	6.1		0	0
1009290	Carex acutiformis Ehrh.	6.1.1	Alnion glutinosae	0	0
1009290	Carex acutiformis Ehrh.	2.1		0	0
1009290	Carex acutiformis Ehrh.	6.1.3	Alnion incanae	0	0
1009290	Carex acutiformis Ehrh.	5.3.7	Salicion cinereae	0	0
1009290	Carex acutiformis Ehrh.	6.1.4	Fraxinion	0	0
1009300	Carex alba Scop.	6.4		0	0
1009300	Carex alba Scop.	6.4.2	Erico-Pinion sylvestris	0	1
1009300	Carex alba Scop.	6.2.1	Cephalanthero-Fagenion	0	1
1009300	Carex alba Scop.	6.4.3	Ononido-Pinion	0	0
1009310	Carex appropinquata Schumach.	2.2.1.1	Magnocaricion	1	1
1009340	Carex atrata L. subsp. atrata	4.3.4	Elynion	0	0
1009350	Carex atrata subsp. aterrima (Hoppe) Hartm.	4.3.3	Caricion ferruginae	0	0
1009360	Carex atrofusca Schkuhr	2.2.5	Caricion bicolori-atrofuscae	1	0
1009370	Carex austroalpina Bech.	4.3.1	Seslerion	0	1
1009380	Carex baldensis L.	4.3.1	Seslerion	1	0
1009390	Carex bicolor All.	2.2.5	Caricion bicolori-atrofuscae	1	1
1009400	Carex bohemica Schreb.	2.5.1	Nanocyperion	1	0
1009410	Carex brachystachys Schrank	1.3.1	Adiantion	0	0
1009410	Carex brachystachys Schrank	3.4.1.3	Cystopteridion	0	0
1009430	Carex brizoides L.	6.1.4	Fraxinion	1	0
1009440	Carex brunnescens (Pers.) Poir.	4.3.5	Nardion	0	0
1009470	Carex buxbaumii Wahlenb.	2.2.3	Caricion davallianae	0	0
1009480	Carex canescens L.	2.2.2	Caricion fuscae	1	1
1009490	Carex capillaris L.	2.2.5	Caricion bicolori-atrofuscae	0	0
1009510	Carex caryophyllea Latourr.	4.2		0	0
1009510	Carex caryophyllea Latourr.	4.2.4	Mesobromion	0	0
1009520	Carex cespitosa L.	2.2.1.1	Magnocaricion	1	0
1009530	Carex chordorrhiza L. f.	2.2.4	Caricion lasiocarpae	1	0
1009540	Carex curvula All.	4.3		0	0
1009550	Carex curvula All. subsp. curvula	4.3.7	Caricion curvulae	1	1
1009560	Carex curvula subsp. rosae Gilomen	4.3.4	Elynion	0	0
1009570	Carex davalliana Sm.	2.2.3	Caricion davallianae	1	1
1009580	Carex demissa Hornem.	2.2.2	Caricion fuscae	0	0
1009590	Carex depauperata With.	6.3.4	Quercion pubescenti-petraeae	0	0
1009600	Carex diandra Schrank	2.2.4	Caricion lasiocarpae	1	1
1009610	Carex digitata L.	6.2.3	Galio-Fagenion	0	0
1009610	Carex digitata L.	6.2		0	0
1009620	Carex dioica L.	2.2.3	Caricion davallianae	1	0
1009630	Carex distans L.	2.3.1	Molinion	0	0
1009640	Carex disticha Huds.	2.2.1.1	Magnocaricion	1	0
1009670	Carex divulsa Stokes	5.2.1	Atropion	0	0
1009680	Carex echinata Murray	2.2.2	Caricion fuscae	1	0
1009690	Carex elata All.	6.1.1	Alnion glutinosae	0	0
1009690	Carex elata All.	2.2.1.1	Magnocaricion	1	1
1009690	Carex elata All.	5.3.7	Salicion cinereae	0	0
1009710	Carex elongata L.	6.1.1	Alnion glutinosae	1	0
1009720	Carex ericetorum Pollich	6.4.1	Molinio-Pinion	0	0
1009720	Carex ericetorum Pollich	6.4.4	Dicrano-Pinion	0	0
1009720	Carex ericetorum Pollich	4.3.4	Elynion	0	0
1009730	Carex ferruginea Scop.	4.3.3	Caricion ferruginae	1	1
1009740	Carex fimbriata Schkuhr	4.3.7	Caricion curvulae	0	0
1009750	Carex firma Host	4.3.2	Caricion firmae	1	1
1009760	Carex flacca Schreb.	6.4.1	Molinio-Pinion	0	0
1009760	Carex flacca Schreb.	2.3	Molinio-Arrhenatheretea p.p.	0	0
1009760	Carex flacca Schreb.	2.3.1	Molinion	0	0
1009760	Carex flacca Schreb.	6.2.1	Cephalanthero-Fagenion	0	1
1009780	Carex flava L.	2.2.3	Caricion davallianae	0	0
1009790	Carex foetida All.	4.4.2	Salicion herbaceae	1	1
1009790	Carex foetida All.	4.4		0	0
1009800	Carex frigida All.	1.3		0	0
1009800	Carex frigida All.	1.3.3	Cardamino-Montion	0	0
1009810	Carex fritschii Waisb.	6.3.3	Carpinion	0	0
1009810	Carex fritschii Waisb.	5.4.1	Calluno-Genistion	0	0
1009850	Carex halleriana Asso	5.1.1	Geranion sanguinei	0	0
1009850	Carex halleriana Asso	6.4.3	Ononido-Pinion	0	0
1009850	Carex halleriana Asso	4.2.2	Xerobromion	0	0
1009850	Carex halleriana Asso	6.3.4	Quercion pubescenti-petraeae	0	0
1009860	Carex hartmanii Cajander	2.3.1	Molinion	0	0
1009870	Carex heleonastes L. f.	2.2.4	Caricion lasiocarpae	1	0
1009880	Carex hirta L.	7.1.1	Agropyro-Rumicion	1	1
1009890	Carex hostiana DC.	2.2.3	Caricion davallianae	0	0
1009900	Carex humilis Leyss.	4.2		0	0
1009900	Carex humilis Leyss.	4.2.3	Diplachnion	0	1
1009900	Carex humilis Leyss.	4.2.1.2	Cirsio-Brachypodion	0	1
1009900	Carex humilis Leyss.	4.2.2	Xerobromion	0	0
1009900	Carex humilis Leyss.	6.4.3	Ononido-Pinion	0	1
1009900	Carex humilis Leyss.	6.3.4	Quercion pubescenti-petraeae	0	0
1009900	Carex humilis Leyss.	6.3.5	Orno-Ostryon	0	0
1009900	Carex humilis Leyss.	4.2.1.1	Stipo-Poion	0	1
1009910	Carex juncella (Fr.) Th. Fr.	2.2.1.1	Magnocaricion	1	0
1009920	Carex lachenalii Schkuhr	4.4.2	Salicion herbaceae	1	0
1009940	Carex lasiocarpa Ehrh.	2.2.4	Caricion lasiocarpae	1	1
1009950	Carex leersii F. W. Schultz	5.2.1	Atropion	0	0
1009950	Carex leersii F. W. Schultz	5.1.5	Aegopodion + Alliarion	0	0
1009960	Carex lepidocarpa Tausch	2.2.3	Caricion davallianae	0	0
1009970	Carex leporina L.	4.3.5	Nardion	0	0
1009980	Carex limosa L.	2.2.4	Caricion lasiocarpae	1	1
1009990	Carex liparocarpos Gaudin	4.2.1.1	Stipo-Poion	0	0
1010000	Carex maritima Gunnerus	2.2.5	Caricion bicolori-atrofuscae	1	0
1010030	Carex microglochin Wahlenb.	2.2.5	Caricion bicolori-atrofuscae	1	0
1010040	Carex montana L.	6.2.1	Cephalanthero-Fagenion	0	1
1010040	Carex montana L.	6.4.1	Molinio-Pinion	0	0
1010040	Carex montana L.	6.3.6	Quercion robori-petraeae	0	0
1010040	Carex montana L.	4.3.1	Seslerion	0	0
1010040	Carex montana L.	6.3.3	Carpinion	0	1
1010040	Carex montana L.	6.3.4	Quercion pubescenti-petraeae	0	1
1010040	Carex montana L.	4.2.4	Mesobromion	0	0
1010040	Carex montana L.	6.3.7		0	0
1010050	Carex mucronata All.	4.3.2	Caricion firmae	0	0
1010050	Carex mucronata All.	3.4.1.2	Potentillion	0	0
1010060	Carex muricata aggr.	5.1		0	0
1010070	Carex nigra (L.) Reichard	6.5.2	Ledo-Pinion	0	0
1010070	Carex nigra (L.) Reichard	2.2.2	Caricion fuscae	0	1
1010080	Carex norvegica Retz.	2.2.2	Caricion fuscae	1	0
1010090	Carex ornithopoda Willd.	4.3.1	Seslerion	0	0
1010090	Carex ornithopoda Willd.	6.2.1	Cephalanthero-Fagenion	0	0
1010100	Carex ornithopodioides Hausm.	4.4.1	Arabidion caerulae	0	0
1010110	Carex otrubae Podp.	7.1.1	Agropyro-Rumicion	1	1
1010120	Carex pairae F. W. Schultz	5.1.2	Trifolion medii	0	0
1010130	Carex pallescens L.	4.3.5	Nardion	0	0
1010140	Carex panicea L.	2.2.3	Caricion davallianae	0	1
1010150	Carex paniculata L.	2.2.1.1	Magnocaricion	0	1
1010160	Carex parviflora Host	4.4.1	Arabidion caerulae	1	0
1010170	Carex pauciflora Lightf.	2.4.1	Sphagnion magellanici	0	0
1010180	Carex paupercula Michx.	2.2.2	Caricion fuscae	1	0
1010190	Carex pendula Huds.	6.1.4	Fraxinion	1	0
1010200	Carex pilosa Scop.	6.3.3	Carpinion	0	1
1010210	Carex pilulifera L.	5.2.2	Epilobion angustifolii	0	0
1010210	Carex pilulifera L.	4.3.5	Nardion	0	0
1010210	Carex pilulifera L.	5.3.1	Sarothamnion	0	0
1010210	Carex pilulifera L.	5.4.1	Calluno-Genistion	0	0
1010230	Carex praecox Schreb. subsp. praecox	4.6.1	Convolvulo-Agropyrion	1	0
1010250	Carex pseudocyperus L.	2.1.2.2	Phalaridion	1	0
1010260	Carex pulicaris L.	2.2.2	Caricion fuscae	0	0
1010270	Carex punctata Gaudin	2.3.1	Molinion	0	0
1010290	Carex remota L.	1.3.3	Cardamino-Montion	0	0
1010290	Carex remota L.	6.1.4	Fraxinion	1	0
1010310	Carex riparia Curtis	6.1.1	Alnion glutinosae	0	0
1010310	Carex riparia Curtis	5.3.7	Salicion cinereae	0	0
1010310	Carex riparia Curtis	2.2.1.1	Magnocaricion	1	1
1010320	Carex rostrata Stokes	2.2.4	Caricion lasiocarpae	0	1
1010320	Carex rostrata Stokes	6.5.2	Ledo-Pinion	0	0
1010320	Carex rostrata Stokes	2.2.1.1	Magnocaricion	0	1
1010330	Carex rupestris All.	4.3.4	Elynion	0	0
1010330	Carex rupestris All.	4.3.2	Caricion firmae	0	0
1010340	Carex sempervirens Vill.	4.3.1	Seslerion	0	1
1010340	Carex sempervirens Vill.	4.3.6	Festucion variae	0	0
1010340	Carex sempervirens Vill.	4.3.3	Caricion ferruginae	0	0
1010340	Carex sempervirens Vill.	4.3.2	Caricion firmae	0	1
1010340	Carex sempervirens Vill.	4.3		0	0
1010350	Carex spicata Huds.	5.2.1	Atropion	0	0
1010370	Carex strigosa Huds.	6.1.4	Fraxinion	1	0
1010390	Carex sylvatica Huds.	6.2.3	Galio-Fagenion	0	0
1010390	Carex sylvatica Huds.	6.2		0	0
1010390	Carex sylvatica Huds.	6.2.4	Lonicero-Fagenion	0	0
1010400	Carex tomentosa L.	2.3.1	Molinion	1	0
1010410	Carex umbrosa Host	6.3.3	Carpinion	0	0
1010420	Carex vaginata Tausch	2.2.5	Caricion bicolori-atrofuscae	1	0
1010430	Carex vesicaria L.	2.2.1.1	Magnocaricion	1	1
1010440	Carex viridula Michx.	2.2.3	Caricion davallianae	0	0
1010450	Carex vulpina L.	2.2.1.1	Magnocaricion	0	1
1010460	Carex vulpinoidea Michx.	7.1.1	Agropyro-Rumicion	0	0
1010500	Carlina acaulis L. subsp. acaulis	4.2.4	Mesobromion	0	0
1010530	Carlina biebersteinii Hornem. subsp. biebersteinii	4.3.3	Caricion ferruginae	0	0
1010560	Carlina vulgaris L.	6.4.1	Molinio-Pinion	0	0
1010570	Carpesium cernuum L.	5.1.5	Aegopodion + Alliarion	0	0
1010580	Carpinus betulus L.	6.3.3	Carpinion	0	1
1010580	Carpinus betulus L.	6.3.8		0	0
1010580	Carpinus betulus L.	6.2.3	Galio-Fagenion	0	0
1010590	Carthamus lanatus L.	7.1.5	Onopordion	1	0
1010610	Carum carvi L.	4.5.4	Poion alpinae	0	0
1010610	Carum carvi L.	4.5.3	Cynosurion	0	0
1010640	Castanea sativa Mill.	6.3.7		1	1
1010640	Castanea sativa Mill.	6.3.8		0	0
1010650	Catabrosa aquatica (L.) P. Beauv.	2.1.4	Glycero-Sparganion	0	0
1010700	Catapodium rigidum (L.) C. E. Hubb.	8.2.3.4	Eragrostion	0	0
1010710	Caucalis platycarpos L.	8.2.1.2	Caucalidion	1	0
1010750	Celtis australis L.	6.3.5	Orno-Ostryon	1	0
1010780	Centaurea calcitrapa L.	7.1.2	Polygonion avicularis	1	0
1010790	Centaurea cyanus L.	8.2.1.1	Aphanion	0	0
1010790	Centaurea cyanus L.	8.2.1.2	Caucalidion	0	0
1010830	Centaurea jacea L. subsp. jacea	4.5.1	Arrhenatherion	0	0
1010830	Centaurea jacea L. subsp. jacea	4.5		0	0
1010840	Centaurea jacea subsp. angustifolia Gremli	4.2.4	Mesobromion	0	0
1010850	Centaurea jacea subsp. gaudinii (Boiss. & Reut.) Gremli	4.2.3	Diplachnion	0	0
1010850	Centaurea jacea subsp. gaudinii (Boiss. & Reut.) Gremli	4.2.1.2	Cirsio-Brachypodion	0	0
1010890	Centaurea montana L.	4.3.3	Caricion ferruginae	0	0
1010890	Centaurea montana L.	5.2.3	Calamagrostion	0	0
1010900	Centaurea nemoralis Jord.	5.1.2	Trifolion medii	1	0
1010910	Centaurea nervosa Willd.	4.3.5	Nardion	0	0
1010930	Centaurea nigrescens Willd.	4.5.1	Arrhenatherion	0	0
1010960	Centaurea pseudophrygia C. A. Mey.	4.5.2	Polygono-Trisetion	1	0
1010970	Centaurea rhaetica Moritzi	4.3.1	Seslerion	0	0
1010990	Centaurea scabiosa L. subsp. scabiosa	4.2.4	Mesobromion	0	0
1011000	Centaurea scabiosa subsp. alpestris (Hegetschw.) Nyman	4.3.1	Seslerion	0	0
1011010	Centaurea scabiosa subsp. grinensis (Reut.) Nyman	4.2.1.2	Cirsio-Brachypodion	0	0
1011010	Centaurea scabiosa subsp. grinensis (Reut.) Nyman	4.2.2	Xerobromion	0	0
1011010	Centaurea scabiosa subsp. grinensis (Reut.) Nyman	4.2.3	Diplachnion	0	0
1011030	Centaurea solstitialis L.	7.1.5	Onopordion	1	0
1011040	Centaurea splendens L.	7.1.4	Sisymbrion	0	0
1011060	Centaurea stoebe L.	4.6.1	Convolvulo-Agropyrion	1	0
1011110	Centaurea triumfettii All.	5.1.1	Geranion sanguinei	0	0
1011130	Centaurea valesiaca (DC.) Jord.	4.2.1.1	Stipo-Poion	1	0
1011140	Centaurium erythraea Rafn	4.2.4	Mesobromion	0	0
1011150	Centaurium pulchellum (Sw.) Druce	2.5.1	Nanocyperion	1	0
1011160	Centranthus angustifolius (Mill.) DC.	3.3.1.5	Stipion calamagrostis	1	0
1011180	Centranthus ruber (L.) DC.	7.2.1	Centrantho-Parietarion	1	0
1011190	Cephalanthera damasonium (Mill.) Druce	6.2.1	Cephalanthero-Fagenion	1	0
1011200	Cephalanthera longifolia (L.) Fritsch	6.2.1	Cephalanthero-Fagenion	1	0
1011210	Cephalanthera rubra (L.) Rich.	6.2.1	Cephalanthero-Fagenion	1	0
1011220	Cephalaria alpina (L.) Roem. & Schult.	6.3.1	Lunario-Acerion	0	0
1011220	Cephalaria alpina (L.) Roem. & Schult.	5.2.3	Calamagrostion	0	0
1011249	Cerastium	3.3		0	0
1011249	Cerastium	4.1		0	0
1011250	Cerastium alpinum L.	4.3.4	Elynion	1	0
1011280	Cerastium arvense L. subsp. arvense	4.6.1	Convolvulo-Agropyrion	0	0
1011300	Cerastium arvense subsp. strictum (W. D. J. Koch) Schinz & R. Keller	4.1.4	Sedo-Scleranthion	0	1
1011300	Cerastium arvense subsp. strictum (W. D. J. Koch) Schinz & R. Keller	6.4.3	Ononido-Pinion	0	0
1011310	Cerastium arvense subsp. suffruticosum (L.) Ces.	4.1.4	Sedo-Scleranthion	0	0
1011320	Cerastium austroalpinum Kunz	3.3.1.2	Thlaspion rotundifolii	0	0
1011340	Cerastium brachypetalum Pers. subsp. brachypetalum	4.1.1	Alysso-Sedion	1	0
1011370	Cerastium cerastoides (L.) Britton	4.4.2	Salicion herbaceae	0	0
1011400	Cerastium fontanum Baumg. subsp. fontanum	4.5.4	Poion alpinae	1	0
1011410	Cerastium fontanum subsp. lucorum (Schur) Soó	5.1.3	Convolvulion	0	0
1011420	Cerastium fontanum subsp. vulgare (Hartm.) Greuter & Burdet	4.5.2	Polygono-Trisetion	0	0
1011420	Cerastium fontanum subsp. vulgare (Hartm.) Greuter & Burdet	4.5.1	Arrhenatherion	0	0
1011420	Cerastium fontanum subsp. vulgare (Hartm.) Greuter & Burdet	4.5		0	0
1011420	Cerastium fontanum subsp. vulgare (Hartm.) Greuter & Burdet	4.5.3	Cynosurion	0	0
1011430	Cerastium glomeratum Thuill.	8.2.3.1	Polygono-Chenopodion	0	0
1011440	Cerastium glutinosum Fr.	4.1.1	Alysso-Sedion	0	0
1011450	Cerastium latifolium L.	3.3.1.2	Thlaspion rotundifolii	1	1
1011480	Cerastium pedunculatum Gaudin	3.3.2.2	Androsacion alpinae	1	0
1011500	Cerastium pumilum Curtis	4.1.1	Alysso-Sedion	1	0
1011510	Cerastium semidecandrum L.	4.1.1	Alysso-Sedion	0	0
1011530	Cerastium uniflorum Clairv.	3.3.2.2	Androsacion alpinae	1	0
1011540	Ceratophyllum demersum L.	1.1		0	0
1011540	Ceratophyllum demersum L.	1.1.4	Nymphaeion	0	0
1011550	Ceratophyllum submersum L.	1.1.2	Potamion	0	0
1011590	Cerinthe glabra Mill.	7.1.7	Rumicion alpini	0	0
1011640	Chaenorrhinum minus (L.) Lange	8.2.3.2	Fumario-Euphorbion	0	0
1011669	Chaerophyllum	5.2		0	0
1011669	Chaerophyllum	5.1		0	0
1011670	Chaerophyllum aureum L.	5.1.5	Aegopodion + Alliarion	1	0
1011690	Chaerophyllum elegans Gaudin	5.2.4	Adenostylion	1	0
1011710	Chaerophyllum hirsutum L.	5.1.4	Petasition officinalis	0	1
1011710	Chaerophyllum hirsutum L.	2.3	Molinio-Arrhenatheretea p.p.	0	0
1011710	Chaerophyllum hirsutum L.	2.3.2	Calthion	0	0
1011710	Chaerophyllum hirsutum L.	2.3.3	Filipendulion	0	0
1011720	Chaerophyllum temulum L.	5.1.5	Aegopodion + Alliarion	1	0
1011730	Chaerophyllum villarsii W. D. J. Koch	5.2.4	Adenostylion	0	1
1011730	Chaerophyllum villarsii W. D. J. Koch	4.5.2	Polygono-Trisetion	0	0
1011760	Chamaecytisus hirsutus (L.) Link	5.1.1	Geranion sanguinei	0	0
1011760	Chamaecytisus hirsutus (L.) Link	6.3.6	Quercion robori-petraeae	0	0
1011780	Chamaecytisus supinus (L.) Link	5.4.1	Calluno-Genistion	0	0
1011780	Chamaecytisus supinus (L.) Link	6.4.2	Erico-Pinion sylvestris	0	0
1011810	Chamorchis alpina (L.) Rich.	4.3.2	Caricion firmae	0	0
1011810	Chamorchis alpina (L.) Rich.	4.3.4	Elynion	0	0
50019	Chara	1.1		0	0
50002	Chara aspera Willd.	1.1.1	Charion	1	0
50004	Chara canescens Desv. & Loisel.	1.1.1	Charion	0	0
50005	Chara contraria Kütz.	1.1.1	Charion	1	0
50008	Chara denudata A. Braun	1.1.1	Charion	1	0
50009	Chara globularis Thuill.	1.1.1	Charion	1	1
50009	Chara globularis Thuill.	1.1.1	Charion	0	0
50012	Chara hispida L.	1.1.1	Charion	1	0
50012	Chara hispida L.	1.1.1	Charion	1	0
50015	Chara intermedia A. Braun	1.1.1	Charion	1	0
50027	Chara rudis A. Braun	1.1.2	Potamion	0	0
50022	Chara strigosa A. Braun	1.1.1	Charion	0	0
50020	Chara tomentosa L.	1.1.1	Charion	1	0
50084	Chara virgata Kütz.	2.1.3	Littorellion	1	0
50021	Chara vulgaris L.	1.1.1	Charion	1	0
1011840	Chelidonium majus L.	5.1.5	Aegopodion + Alliarion	0	1
1011840	Chelidonium majus L.	7.2.1	Centrantho-Parietarion	0	0
1011840	Chelidonium majus L.	7.2		0	0
1011840	Chelidonium majus L.	7.1.8	Arction	0	0
1011840	Chelidonium majus L.	5.1		0	0
1011840	Chelidonium majus L.	6.3.9	Robinion	0	1
1011844	Chenopodium	8.2		0	0
1011844	Chenopodium	7.1		0	0
1011850	Chenopodium album L.	8.2.3.3	Panico-Setarion	0	0
1011850	Chenopodium album L.	8.2.3.1	Polygono-Chenopodion	0	0
1011880	Chenopodium bonus-henricus L.	7.1.8	Arction	0	0
1011880	Chenopodium bonus-henricus L.	7.1.7	Rumicion alpini	0	1
1011890	Chenopodium botrys L.	7.1.4	Sisymbrion	1	0
1011910	Chenopodium ficifolium Sm.	8.2.3.1	Polygono-Chenopodion	1	1
1011920	Chenopodium glaucum L.	8.2.3.1	Polygono-Chenopodion	1	0
1011940	Chenopodium hybridum L.	8.2.3.2	Fumario-Euphorbion	0	0
1011950	Chenopodium murale L.	7.1.4	Sisymbrion	0	0
1011960	Chenopodium opulifolium Schrad.	7.1.4	Sisymbrion	0	0
1011970	Chenopodium polyspermum L.	8.2.3.1	Polygono-Chenopodion	1	1
1011990	Chenopodium pumilio R. Br.	8.2.3.4	Eragrostion	0	0
1011990	Chenopodium pumilio R. Br.	7.2.2	Saginion procumbentis	0	0
1012000	Chenopodium rubrum L.	8.2.3.1	Polygono-Chenopodion	1	1
1012010	Chenopodium strictum Roth	7.1.4	Sisymbrion	0	0
1012030	Chenopodium urbicum L.	7.1.5	Onopordion	1	0
1012040	Chenopodium vulvaria L.	7.1.4	Sisymbrion	0	0
1012050	Chimaphila umbellata (L.) W. P. C. Barton	6.4.4	Dicrano-Pinion	1	0
1012080	Chondrilla chondrilloides (Ard.) H. Karst.	3.2.1.1	Epilobion fleischeri	1	0
1012090	Chondrilla juncea L.	4.6.1	Convolvulo-Agropyrion	1	0
1012150	Chrysopogon gryllus (L.) Trin.	4.2.3	Diplachnion	1	1
1012159	Chrysosplenium	1.3		0	0
1012160	Chrysosplenium alternifolium L.	1.3.3	Cardamino-Montion	0	0
1012160	Chrysosplenium alternifolium L.	6.1.4	Fraxinion	0	0
1012160	Chrysosplenium alternifolium L.	6.1.3	Alnion incanae	0	0
1012160	Chrysosplenium alternifolium L.	6.3.1	Lunario-Acerion	0	0
1012170	Chrysosplenium oppositifolium L.	1.3.3	Cardamino-Montion	1	0
1012189	Cicerbita	5.2		0	0
1012190	Cicerbita alpina (L.) Wallr.	6.2.5	Abieti-Fagenion	0	0
1012190	Cicerbita alpina (L.) Wallr.	6.6.2	Vaccinio-Piceion	0	0
1012190	Cicerbita alpina (L.) Wallr.	5.2.4	Adenostylion	0	1
1012190	Cicerbita alpina (L.) Wallr.	5.3.9	Alnenion viridis	0	0
1012210	Cicerbita plumieri (L.) Kirschl.	5.2.3	Calamagrostion	0	0
1012230	Cichorium intybus L.	4.6.1	Convolvulo-Agropyrion	0	0
1012230	Cichorium intybus L.	4.6		0	0
1012230	Cichorium intybus L.	7.1.6	Dauco-Melilotion	0	0
1012230	Cichorium intybus L.	7.1		0	0
1012230	Cichorium intybus L.	7.1.8	Arction	0	0
1012240	Cicuta virosa L.	2.1.2.2	Phalaridion	1	0
1012259	Cinnamomum	6.3.8		1	0
1012260	Cinnamomum glanduliferum (Wall.) Meisn.	6.3.8		1	0
1012270	Circaea alpina L.	6.6.1	Abieti-Piceion	0	0
1012280	Circaea lutetiana L.	6.2.3	Galio-Fagenion	0	1
1012280	Circaea lutetiana L.	6.1.4	Fraxinion	0	0
1012290	Circaea ×intermedia Ehrh.	6.3.1	Lunario-Acerion	0	0
1012300	Cirsium acaule Scop.	4.2.4	Mesobromion	0	0
1012310	Cirsium arvense (L.) Scop.	4.5.3	Cynosurion	0	0
1012310	Cirsium arvense (L.) Scop.	7.1.4	Sisymbrion	0	1
1012310	Cirsium arvense (L.) Scop.	7.1		0	0
1012310	Cirsium arvense (L.) Scop.	7.1.8	Arction	0	1
1012310	Cirsium arvense (L.) Scop.	7.1.5	Onopordion	0	1
1012320	Cirsium canum (L.) All.	2.3.2	Calthion	0	0
1012340	Cirsium eriophorum (L.) Scop. subsp. eriophorum	7.1.5	Onopordion	0	1
1012360	Cirsium erisithales (Jacq.) Scop.	5.1.4	Petasition officinalis	0	0
1012370	Cirsium helenioides (L.) Hill	2.3.3	Filipendulion	0	0
1012390	Cirsium montanum (Willd.) Spreng.	2.3.3	Filipendulion	0	0
1012400	Cirsium oleraceum (L.) Scop.	2.3.2	Calthion	0	0
1012400	Cirsium oleraceum (L.) Scop.	2.3	Molinio-Arrhenatheretea p.p.	0	0
1012400	Cirsium oleraceum (L.) Scop.	2.3.3	Filipendulion	0	0
1012420	Cirsium palustre (L.) Scop.	2.3.2	Calthion	0	0
1012420	Cirsium palustre (L.) Scop.	2.3	Molinio-Arrhenatheretea p.p.	0	0
1012440	Cirsium rivulare (Jacq.) All.	2.3.2	Calthion	1	0
1012450	Cirsium spinosissimum (L.) Scop.	7.1.7	Rumicion alpini	0	1
1012460	Cirsium tuberosum (L.) All.	2.3.1	Molinion	1	0
1012460	Cirsium tuberosum (L.) All.	6.4.1	Molinio-Pinion	1	0
1012470	Cirsium vulgare (Savi) Ten.	7.1		0	0
1012470	Cirsium vulgare (Savi) Ten.	7.1.8	Arction	0	1
1012470	Cirsium vulgare (Savi) Ten.	7.1.6	Dauco-Melilotion	0	0
1012510	Cistus salviifolius L.	5.3.1	Sarothamnion	1	0
1012540	Cladium mariscus (L.) Pohl	2.2.1.2	Cladietum	1	1
1012560	Cleistogenes serotina (L.) Keng	4.2.3	Diplachnion	1	0
1012570	Clematis alpina (L.) Mill.	6.6.3	Larici-Pinetum cembrae	0	0
1012600	Clematis recta L.	5.1.1	Geranion sanguinei	1	0
1012620	Clematis vitalba L.	6.3.2	Tilion platyphylli	0	0
1012620	Clematis vitalba L.	6.1.4	Fraxinion	0	0
1012620	Clematis vitalba L.	5.3		0	0
1012620	Clematis vitalba L.	6.3.9	Robinion	0	1
1012660	Clinopodium vulgare L.	5.1		0	0
1012660	Clinopodium vulgare L.	5.1.2	Trifolion medii	0	1
1012690	Clypeola jonthlaspi L.	4.1.1	Alysso-Sedion	1	0
1012710	Cnidium silaifolium (Jacq.) Simonk.	6.3.5	Orno-Ostryon	1	0
1012740	Cochlearia pyrenaica DC.	1.3.2	Cratoneurion	1	0
1012750	Coeloglossum viride (L.) Hartm.	4.3.5	Nardion	0	0
1012800	Colchicum alpinum DC.	4.5.2	Polygono-Trisetion	0	0
1012810	Colchicum autumnale L.	2.3	Molinio-Arrhenatheretea p.p.	0	0
1012810	Colchicum autumnale L.	4.5.1	Arrhenatherion	0	0
1012880	Colutea arborescens L.	5.3.2	Berberidion	1	0
1012930	Commelina communis L.	7.2.1	Centrantho-Parietarion	0	0
1012930	Commelina communis L.	8.2.3.3	Panico-Setarion	0	0
1012940	Conium maculatum L.	7.1.8	Arction	1	0
1012960	Conringia orientalis (L.) Dumort.	8.2.1.2	Caucalidion	1	0
1012970	Consolida ajacis (L.) Schur	7.1.4	Sisymbrion	1	0
1012990	Consolida regalis Gray	8.2.1.2	Caucalidion	1	0
1013020	Convallaria majalis L.	6.2.1	Cephalanthero-Fagenion	0	0
1013020	Convallaria majalis L.	3.3.1.4	Petasition paradoxi	0	0
1013020	Convallaria majalis L.	6.4.1	Molinio-Pinion	0	0
1013030	Convolvulus arvensis L.	4.6		0	0
1013030	Convolvulus arvensis L.	8.2		0	0
1013030	Convolvulus arvensis L.	8.2.3.4	Eragrostion	0	0
1013030	Convolvulus arvensis L.	4.6.1	Convolvulo-Agropyrion	0	1
1013059	Conyza	7.1		0	0
1013070	Conyza canadensis (L.) Cronquist	8.2.3.4	Eragrostion	0	0
1013070	Conyza canadensis (L.) Cronquist	7.1.4	Sisymbrion	0	0
1013070	Conyza canadensis (L.) Cronquist	8.2		0	0
1013090	Corallorhiza trifida Châtel.	6.6.2	Vaccinio-Piceion	0	0
1013139	Cornus	5.3.3	Pruno-Rubion	0	0
1013140	Cornus mas L.	6.3.4	Quercion pubescenti-petraeae	0	1
1013140	Cornus mas L.	6.3.5	Orno-Ostryon	0	1
1013160	Cornus sanguinea L.	5.3		0	0
1013160	Cornus sanguinea L.	5.3.3	Pruno-Rubion	0	1
1013160	Cornus sanguinea L.	6.1.3	Alnion incanae	0	0
1013180	Coronilla coronata L.	5.1.1	Geranion sanguinei	1	1
1013190	Coronilla minima L.	6.4.3	Ononido-Pinion	1	0
1013210	Coronilla vaginalis Lam.	6.4.2	Erico-Pinion sylvestris	0	0
1013210	Coronilla vaginalis Lam.	6.6.5	Erico-Pinion uncinatae	0	0
1013220	Coronopus didymus (L.) Sm.	7.2.2	Saginion procumbentis	0	0
1013220	Coronopus didymus (L.) Sm.	7.1.2	Polygonion avicularis	0	0
1013230	Coronopus squamatus (Forssk.) Asch.	7.1.2	Polygonion avicularis	1	0
1013240	Corrigiola litoralis L.	2.5.2	Bidention	1	0
1013260	Cortusa matthioli L.	5.2.4	Adenostylion	0	0
1013280	Corydalis cava (L.) Schweigg. & Körte	6.3.1	Lunario-Acerion	0	0
1013280	Corydalis cava (L.) Schweigg. & Körte	5.1.5	Aegopodion + Alliarion	0	0
1013290	Corydalis intermedia (L.) Mérat	6.3.1	Lunario-Acerion	0	0
1013300	Corydalis lutea (L.) DC.	7.2.1	Centrantho-Parietarion	1	1
1013310	Corydalis solida (L.) Clairv.	6.3.3	Carpinion	0	0
1013310	Corydalis solida (L.) Clairv.	5.1.5	Aegopodion + Alliarion	0	0
1013320	Corylus avellana L.	6.3		0	0
1013320	Corylus avellana L.	5.3		0	0
1013320	Corylus avellana L.	6.3.2	Tilion platyphylli	0	1
1013320	Corylus avellana L.	5.3.5	Sambuco-Salicion	0	1
1013320	Corylus avellana L.	5.3.3	Pruno-Rubion	0	0
1013370	Cotinus coggygria Scop.	5.3.2	Berberidion	0	0
1013504	Cotoneaster	5.3		0	0
1013450	Cotoneaster integerrimus Medik.	6.6.3	Larici-Pinetum cembrae	0	0
1013450	Cotoneaster integerrimus Medik.	5.4.4	Juniperion nanae	0	0
1013510	Cotoneaster tomentosus Lindl.	5.3.2	Berberidion	1	0
1013559	Crataegus	5.3		0	0
1013560	Crataegus laevigata (Poir.) DC.	5.3.3	Pruno-Rubion	0	0
1013590	Crataegus monogyna Jacq.	5.3.2	Berberidion	0	1
1013590	Crataegus monogyna Jacq.	5.3.3	Pruno-Rubion	0	0
1013609	Crepis	7.1		0	0
1013620	Crepis alpestris (Jacq.) Tausch	6.6.5	Erico-Pinion uncinatae	0	0
1013630	Crepis aurea (L.) Cass.	4.5.4	Poion alpinae	1	0
1013640	Crepis biennis L.	4.5.1	Arrhenatherion	1	0
1013650	Crepis bocconei P. D. Sell	4.3.3	Caricion ferruginae	1	0
1013660	Crepis capillaris Wallr.	4.5.3	Cynosurion	1	0
1013670	Crepis conyzifolia (Gouan) A. Kern.	4.5.2	Polygono-Trisetion	0	0
1013670	Crepis conyzifolia (Gouan) A. Kern.	4.3.5	Nardion	0	0
1013680	Crepis foetida L.	7.1.6	Dauco-Melilotion	0	0
1013680	Crepis foetida L.	7.1.4	Sisymbrion	0	0
1013690	Crepis froelichiana Froel.	4.3.1	Seslerion	0	0
1013700	Crepis kerneri Rech. f.	4.3.2	Caricion firmae	1	0
1013710	Crepis mollis (Jacq.) Asch.	4.5.2	Polygono-Trisetion	0	0
1013760	Crepis paludosa (L.) Moench	2.3.2	Calthion	1	0
1013770	Crepis praemorsa (L.) Walther	5.1.1	Geranion sanguinei	0	0
1013780	Crepis pulchra L.	7.1.4	Sisymbrion	0	0
1013780	Crepis pulchra L.	7.1.6	Dauco-Melilotion	0	0
1013790	Crepis pygmaea L.	3.3.1.2	Thlaspion rotundifolii	1	0
1013800	Crepis pyrenaica (L.) Greuter	5.2.3	Calamagrostion	0	0
1013800	Crepis pyrenaica (L.) Greuter	4.5.2	Polygono-Trisetion	0	0
1013800	Crepis pyrenaica (L.) Greuter	5.2.4	Adenostylion	0	0
1013800	Crepis pyrenaica (L.) Greuter	4.3.3	Caricion ferruginae	0	0
1013810	Crepis rhaetica Hegetschw.	3.3.1.3	Drabion hoppeanae	1	0
1013740	Crepis sancta (L.) Bornm.	7.1.4	Sisymbrion	0	0
1013820	Crepis setosa Haller f.	7.1.6	Dauco-Melilotion	1	0
1013830	Crepis tectorum L.	7.1.4	Sisymbrion	0	0
1013840	Crepis terglouensis (Hacq.) A. Kern.	3.3.1.3	Drabion hoppeanae	0	0
1013840	Crepis terglouensis (Hacq.) A. Kern.	3.3.1.2	Thlaspion rotundifolii	0	0
1013870	Crepis vesicaria subsp. taraxacifolia (Thuill.) Thell.	7.1.6	Dauco-Melilotion	0	0
1013870	Crepis vesicaria subsp. taraxacifolia (Thuill.) Thell.	7.1.4	Sisymbrion	0	0
1013880	Crocus albiflorus Kit.	4.5.2	Polygono-Trisetion	0	0
1013880	Crocus albiflorus Kit.	4.5.4	Poion alpinae	0	0
1013959	Cruciata	5.1		0	0
1013960	Cruciata glabra (L.) Ehrend.	5.1.1	Geranion sanguinei	0	0
1013960	Cruciata glabra (L.) Ehrend.	6.3.3	Carpinion	0	0
1013970	Cruciata laevipes Opiz	5.1.5	Aegopodion + Alliarion	0	1
1013970	Cruciata laevipes Opiz	5.1.2	Trifolion medii	0	0
1013980	Cruciata pedemontana (Bellardi) Ehrend.	4.1.3	Sedo-Veronicion	1	0
1013990	Crupina vulgaris Cass.	4.2.3	Diplachnion	0	0
1013990	Crupina vulgaris Cass.	4.2.1.1	Stipo-Poion	0	0
1014000	Cryptogramma crispa (L.) Hook.	3.3.2.2	Androsacion alpinae	1	1
1014010	Cucubalus baccifer L.	5.1.3	Convolvulion	1	0
1014100	Cuscuta campestris Yunck.	4		1	0
1014130	Cuscuta epithymum (L.) L.	4.3.1	Seslerion	0	0
1014130	Cuscuta epithymum (L.) L.	4.2.4	Mesobromion	0	0
1014130	Cuscuta epithymum (L.) L.	4.2.2	Xerobromion	0	0
1014160	Cuscuta europaea L.	5.1.3	Convolvulion	1	0
1014110	Cuscuta scandens Brot.	8.2.3.1	Polygono-Chenopodion	0	0
1014190	Cyclamen hederifolium Aiton	6.3.4	Quercion pubescenti-petraeae	0	0
1014200	Cyclamen purpurascens Mill.	6.3.5	Orno-Ostryon	0	0
1014200	Cyclamen purpurascens Mill.	6.2.1	Cephalanthero-Fagenion	0	0
1014200	Cyclamen purpurascens Mill.	6.3.2	Tilion platyphylli	0	0
1014220	Cymbalaria muralis G. Gaertn. & al.	7.2.1	Centrantho-Parietarion	1	1
1014270	Cynodon dactylon (L.) Pers.	7.1.2	Polygonion avicularis	1	1
1014300	Cynoglossum germanicum Jacq.	5.1.5	Aegopodion + Alliarion	1	0
1014310	Cynoglossum officinale L.	7.1.5	Onopordion	1	1
1014320	Cynosurus cristatus L.	4.5.3	Cynosurion	0	1
1014330	Cynosurus echinatus L.	7.1.4	Sisymbrion	1	0
1014349	Cyperus	2.5		0	0
1014360	Cyperus eragrostis Lam.	2.5.2	Bidention	0	0
1014370	Cyperus esculentus L.	2.5.2	Bidention	0	0
1014370	Cyperus esculentus L.	8.2.3.1	Polygono-Chenopodion	0	0
1014380	Cyperus flavescens L.	2.5.1	Nanocyperion	1	1
1014390	Cyperus fuscus L.	2.5.1	Nanocyperion	1	1
1014400	Cyperus glomeratus L.	2.2.1.1	Magnocaricion	0	0
1014410	Cyperus longus L.	2.1.2.2	Phalaridion	0	0
1014410	Cyperus longus L.	2.2.1.1	Magnocaricion	0	0
1014420	Cyperus michelianus (L.) Delile	2.5.1	Nanocyperion	1	0
1014440	Cyperus rotundus L.	2.1.2.2	Phalaridion	0	0
1014450	Cyperus serotinus Rottb.	7.1.1	Agropyro-Rumicion	0	0
1014460	Cypripedium calceolus L.	6.4.1	Molinio-Pinion	0	0
1014460	Cypripedium calceolus L.	6.2.1	Cephalanthero-Fagenion	0	0
1014499	Cystopteris	3.3		0	0
1014500	Cystopteris alpina (Lam.) Desv.	3.4.1.3	Cystopteridion	1	0
1014510	Cystopteris dickieana R. Sim	3.4.1.3	Cystopteridion	0	0
1014520	Cystopteris fragilis (L.) Bernh.	3.4.1.3	Cystopteridion	0	1
1014530	Cystopteris montana (Lam.) Desv.	3.3.1.4	Petasition paradoxi	0	0
1014560	Cytisus decumbens (Durande) Spach	5.1.1	Geranion sanguinei	0	0
1014570	Cytisus emeriflorus Rchb.	4.3.1	Seslerion	0	0
1014570	Cytisus emeriflorus Rchb.	5.4.3	Ericion	0	0
1014580	Cytisus nigricans L.	6.3.6	Quercion robori-petraeae	0	0
1014580	Cytisus nigricans L.	6.4.2	Erico-Pinion sylvestris	0	0
1014600	Cytisus scoparius (L.) Link	5.3.1	Sarothamnion	1	1
1014610	Dactylis glomerata L.	4.5		0	0
1014610	Dactylis glomerata L.	4.5.2	Polygono-Trisetion	0	0
1014610	Dactylis glomerata L.	4.5.3	Cynosurion	0	0
1014610	Dactylis glomerata L.	4.5.1	Arrhenatherion	0	1
1014650	Dactylis polygama Horv.	6.3.3	Carpinion	1	0
1014660	Dactylorhiza cruenta (O. F. Müll.) Soó	2.2.3	Caricion davallianae	1	0
1014690	Dactylorhiza incarnata (L.) Soó	2.2.3	Caricion davallianae	0	0
1014710	Dactylorhiza incarnata subsp. ochroleuca (Boll) P. F. Hunt & Summerh.	2.3.1	Molinion	0	0
1014750	Dactylorhiza lapponica (Hartm.) Soó	2.2.5	Caricion bicolori-atrofuscae	0	0
1014760	Dactylorhiza maculata (L.) Soó	2.3.1	Molinion	0	0
1014775	Dactylorhiza maculata subsp. fuchsii (Druce) Hyl.	2.3	Molinio-Arrhenatheretea p.p.	0	0
1014800	Dactylorhiza majalis (Rchb.) P. F. Hunt & Summerh.	2.2.3	Caricion davallianae	0	0
1014800	Dactylorhiza majalis (Rchb.) P. F. Hunt & Summerh.	2.3.2	Calthion	0	0
1014820	Dactylorhiza sambucina (L.) Soó	5.4.1	Calluno-Genistion	0	0
1014840	Dactylorhiza traunsteineri (Rchb.) Soó	2.2.2	Caricion fuscae	0	0
1014850	Danthonia alpina Vest	4.2.3	Diplachnion	1	0
1014860	Danthonia decumbens (L.) DC.	5.4.1	Calluno-Genistion	0	0
1014860	Danthonia decumbens (L.) DC.	4.3.5	Nardion	0	0
1014870	Daphne alpina L.	6.4.2	Erico-Pinion sylvestris	0	0
1014870	Daphne alpina L.	3.4.1.2	Potentillion	1	0
1014880	Daphne cneorum L.	6.4.2	Erico-Pinion sylvestris	1	0
1014890	Daphne laureola L.	6.3.5	Orno-Ostryon	0	0
1014890	Daphne laureola L.	6.3.4	Quercion pubescenti-petraeae	0	0
1014890	Daphne laureola L.	6.3.8		0	0
1014900	Daphne mezereum L.	6.2.4	Lonicero-Fagenion	0	0
1014900	Daphne mezereum L.	6.2.1	Cephalanthero-Fagenion	0	0
1014910	Daphne striata Tratt.	6.6.5	Erico-Pinion uncinatae	1	0
1014940	Datura stramonium L.	7.1.4	Sisymbrion	0	0
1014950	Daucus carota L.	7.1.6	Dauco-Melilotion	0	1
1014950	Daucus carota L.	4.2.4	Mesobromion	0	0
1014950	Daucus carota L.	7.1		0	0
1015010	Delphinium elatum L.	5.2.4	Adenostylion	1	0
1015039	Deschampsia	2.1.3	Littorellion	1	1
1015040	Deschampsia cespitosa (L.) P. Beauv.	2.3.2	Calthion	0	0
1015040	Deschampsia cespitosa (L.) P. Beauv.	2.3	Molinio-Arrhenatheretea p.p.	0	0
1015040	Deschampsia cespitosa (L.) P. Beauv.	6.1.3	Alnion incanae	0	0
1015070	Descurainia sophia (L.) Prantl	7.1.4	Sisymbrion	1	1
1015100	Dianthus armeria L.	5.1.2	Trifolion medii	0	0
1015130	Dianthus carthusianorum L. subsp. carthusianorum	4.2		0	0
1015130	Dianthus carthusianorum L. subsp. carthusianorum	4.3.6	Festucion variae	0	0
1015130	Dianthus carthusianorum L. subsp. carthusianorum	4.2.4	Mesobromion	0	0
1015170	Dianthus deltoides L.	5.4.1	Calluno-Genistion	1	0
1015200	Dianthus glacialis Haenke	4.3.4	Elynion	1	0
1015210	Dianthus gratianopolitanus Vill.	4.1.1	Alysso-Sedion	1	0
1015220	Dianthus hyssopifolius L.	4.3.1	Seslerion	0	0
1015270	Dianthus seguieri Vill.	4.2.3	Diplachnion	0	0
1015270	Dianthus seguieri Vill.	5.4.1	Calluno-Genistion	0	0
1015280	Dianthus superbus L.	2.3.1	Molinion	0	0
1015300	Dianthus superbus subsp. alpestris ?elak.	4.3.3	Caricion ferruginae	1	0
1015310	Dianthus sylvestris Wulfen	4.1		0	0
1015310	Dianthus sylvestris Wulfen	4.2.2	Xerobromion	0	0
1015310	Dianthus sylvestris Wulfen	4.1.2	Drabo-Seslerion	0	0
1015330	Dictamnus albus L.	5.1.1	Geranion sanguinei	1	0
1015339	Digitalis	5.2		0	0
1015340	Digitalis grandiflora Mill.	5.2.3	Calamagrostion	0	0
1015360	Digitalis lutea L.	5.2.1	Atropion	0	0
1015370	Digitalis purpurea L.	5.2.2	Epilobion angustifolii	1	0
1015374	Digitaria	8.2		0	0
1015377	Digitaria ischaemum aggr.	8.2.3.3	Panico-Setarion	1	1
1015385	Digitaria sanguinalis aggr.	8.2.3.2	Fumario-Euphorbion	0	0
1015385	Digitaria sanguinalis aggr.	8.2.3.4	Eragrostion	0	1
1015385	Digitaria sanguinalis aggr.	8.2.3.3	Panico-Setarion	0	1
1015420	Diphasiastrum alpinum (L.) Holub	5.4.4	Juniperion nanae	0	0
1015420	Diphasiastrum alpinum (L.) Holub	5.4.5	Rhododendro-Vaccinion	0	0
1015430	Diphasiastrum complanatum (L.) Holub	6.4.4	Dicrano-Pinion	1	0
1015440	Diphasiastrum tristachyum (Pursh) Holub	5.4.1	Calluno-Genistion	1	0
1015450	Diphasiastrum ×issleri (Rouy) Holub	5.4.1	Calluno-Genistion	1	0
1015480	Diplotaxis erucoides (L.) DC.	8.2.3.4	Eragrostion	0	0
1015490	Diplotaxis muralis (L.) DC.	8.2.3.4	Eragrostion	0	0
1015500	Diplotaxis tenuifolia (L.) DC.	4.6.1	Convolvulo-Agropyrion	0	0
1015510	Diplotaxis viminea (L.) DC.	8.2.3.3	Panico-Setarion	0	0
1015520	Dipsacus fullonum L.	5.1.3	Convolvulion	0	1
1015530	Dipsacus laciniatus L.	5.1.3	Convolvulion	0	0
1015540	Dipsacus pilosus L.	5.1.5	Aegopodion + Alliarion	0	0
1015634	Doronicum	3.3		0	0
1015560	Doronicum clusii (All.) Tausch	3.3.2.2	Androsacion alpinae	1	0
1015590	Doronicum grandiflorum Lam.	3.3.1.4	Petasition paradoxi	0	0
1015610	Doronicum pardalianches L.	6.2.1	Cephalanthero-Fagenion	0	0
1015640	Dorycnium germanicum (Gremli) Rikli	6.4.2	Erico-Pinion sylvestris	0	0
1015650	Dorycnium herbaceum Vill.	5.1.1	Geranion sanguinei	0	0
1015669	Draba	3.3		0	0
1015670	Draba aizoides L.	4.1.2	Drabo-Seslerion	0	0
1015670	Draba aizoides L.	4.3.4	Elynion	0	0
1015680	Draba dubia Suter	3.4.2.2	Androsacion vandellii	0	0
1015690	Draba fladnizensis Wulfen	3.3.1.3	Drabion hoppeanae	1	0
1015700	Draba hoppeana Rchb.	3.3.1.3	Drabion hoppeanae	1	0
1015710	Draba incana L.	3.4.1.2	Potentillion	0	0
1015720	Draba ladina Braun-Blanq.	3.4.1.2	Potentillion	1	0
1015730	Draba muralis L.	5.1.5	Aegopodion + Alliarion	0	0
1015740	Draba nemorosa L.	4.1.4	Sedo-Scleranthion	0	0
1015750	Draba siliquosa M. Bieb.	4.3.4	Elynion	1	0
1015770	Draba thomasii W. D. J. Koch	3.4.1.2	Potentillion	0	0
1015780	Draba tomentosa Clairv.	3.4.1.2	Potentillion	1	0
1015790	Dracocephalum austriacum L.	4.2.1.1	Stipo-Poion	1	0
1015800	Dracocephalum ruyschiana L.	5.1.1	Geranion sanguinei	0	0
1015800	Dracocephalum ruyschiana L.	4.3.6	Festucion variae	0	0
1015820	Drosera anglica Huds.	2.2.4	Caricion lasiocarpae	1	0
1015830	Drosera intermedia Hayne	2.2.4	Caricion lasiocarpae	1	0
1015840	Drosera rotundifolia L.	2.4.1	Sphagnion magellanici	0	0
1015860	Dryas octopetala L.	4.1.2	Drabo-Seslerion	0	1
1015860	Dryas octopetala L.	4.3.4	Elynion	0	0
1015860	Dryas octopetala L.	4.3.2	Caricion firmae	0	1
1015860	Dryas octopetala L.	4.3		0	0
1015860	Dryas octopetala L.	4.1		0	0
1015869	Dryopteris	6.6		0	0
1015870	Dryopteris affinis (Lowe) Fraser-Jenk.	6.2.4	Lonicero-Fagenion	0	0
1015880	Dryopteris affinis subsp. borreri (Newman) Fraser-Jenk.	6.2.4	Lonicero-Fagenion	0	0
1015910	Dryopteris carthusiana (Vill.) H. P. Fuchs	6.1.1	Alnion glutinosae	0	0
1015910	Dryopteris carthusiana (Vill.) H. P. Fuchs	6.3.6	Quercion robori-petraeae	0	0
1015910	Dryopteris carthusiana (Vill.) H. P. Fuchs	6.5.1	Betulion pubescentis	0	0
1015910	Dryopteris carthusiana (Vill.) H. P. Fuchs	6.1		0	0
1015920	Dryopteris cristata (L.) A. Gray	6.1.1	Alnion glutinosae	1	0
1015930	Dryopteris dilatata (Hoffm.) A. Gray	6.6.1	Abieti-Piceion	0	0
1015940	Dryopteris expansa (C. Presl) Fraser-Jenk. & Jermy	6.6.1	Abieti-Piceion	0	0
1015950	Dryopteris filix-mas (L.) Schott	6.2.3	Galio-Fagenion	0	0
1015950	Dryopteris filix-mas (L.) Schott	6.3.1	Lunario-Acerion	0	0
1015950	Dryopteris filix-mas (L.) Schott	6.6.1	Abieti-Piceion	0	0
1015950	Dryopteris filix-mas (L.) Schott	6.2.5	Abieti-Fagenion	0	0
1015950	Dryopteris filix-mas (L.) Schott	6.2		0	0
1015970	Dryopteris remota (Döll) Druce	6.3.1	Lunario-Acerion	0	0
1015980	Dryopteris villarii (Bellardi) Schinz & Thell.	3.3.1.4	Petasition paradoxi	1	1
1016000	Duchesnea indica (Andrews) Focke	5.1.5	Aegopodion + Alliarion	0	0
1016030	Echinochloa crus-galli (L.) P. Beauv.	8.2.3.3	Panico-Setarion	0	1
1016030	Echinochloa crus-galli (L.) P. Beauv.	8.2.3.1	Polygono-Chenopodion	0	0
1016080	Echinops sphaerocephalus L.	7.1.5	Onopordion	1	0
1016120	Echium vulgare L.	7.1.6	Dauco-Melilotion	0	0
1016120	Echium vulgare L.	7.1		0	0
1016149	Elaeagnus	6.3.8		1	0
1016170	Elaeagnus pungens Thunb.	6.3.8		1	0
1016180	Elatine alsinastrum L.	2.1.3	Littorellion	1	0
1016190	Elatine hexandra (Lapierre) DC.	2.1.3	Littorellion	0	0
1016200	Elatine hydropiper L.	2.1.3	Littorellion	0	0
1016220	Eleocharis acicularis (L.) Roem. & Schult.	2.1.3	Littorellion	1	1
1016230	Eleocharis atropurpurea (Retz.) C. Presl	2.1.3	Littorellion	1	0
1016240	Eleocharis austriaca Hayek	2.5.1	Nanocyperion	0	0
1016260	Eleocharis mamillata H. Lindb.	2.2.4	Caricion lasiocarpae	0	0
1016290	Eleocharis ovata (Roth) Roem. & Schult.	2.5.1	Nanocyperion	1	0
1016300	Eleocharis palustris (L.) Roem. & Schult.	2.2.1.1	Magnocaricion	0	0
1016320	Eleocharis quinqueflora (Hartmann) O. Schwarz	2.2.5	Caricion bicolori-atrofuscae	0	0
1016320	Eleocharis quinqueflora (Hartmann) O. Schwarz	2.2.3	Caricion davallianae	0	0
1016330	Eleocharis uniglumis (Link) Schult.	2.2.1.1	Magnocaricion	0	0
1016360	Elodea canadensis Michx.	1.1.2	Potamion	0	0
1016360	Elodea canadensis Michx.	1.2.2	Fontinalidion antipyreticae	0	0
1016360	Elodea canadensis Michx.	1.2.1	Ranunculion fluitantis	0	0
1016360	Elodea canadensis Michx.	1.2		0	0
1016370	Elodea densa (Planch.) Casp.	1.1.2	Potamion	0	0
1016380	Elodea nuttallii (Planch.) H. St. John	1.1.2	Potamion	0	0
1016380	Elodea nuttallii (Planch.) H. St. John	1.1		0	0
1016390	Elymus athericus (Link) Kerguélen	7.1.1	Agropyro-Rumicion	1	0
1016400	Elymus caninus (L.) L.	6.1.3	Alnion incanae	0	0
1016400	Elymus caninus (L.) L.	5.1.3	Convolvulion	0	0
1016400	Elymus caninus (L.) L.	5.1.5	Aegopodion + Alliarion	0	0
1016430	Elymus hispidus (Opiz) Melderis	4.6.1	Convolvulo-Agropyrion	1	1
1016450	Elymus repens (L.) Gould	7.1.1	Agropyro-Rumicion	0	1
1016450	Elymus repens (L.) Gould	4.6.1	Convolvulo-Agropyrion	0	1
1016450	Elymus repens (L.) Gould	4.6		0	0
1016460	Elyna myosuroides (Vill.) Fritsch	4.3.4	Elynion	1	1
1016480	Empetrum nigrum L. subsp. nigrum	2.4.1	Sphagnion magellanici	0	0
1016490	Empetrum nigrum subsp. hermaphroditum (Hagerup) Böcher	5.4.6	Loiseleurio-Vaccinion	1	1
1016500	Ephedra helvetica C. A. Mey.	4.2.1.1	Stipo-Poion	1	0
1016510	Epilobium alpestre (Jacq.) Krock.	5.2.4	Adenostylion	0	0
1016510	Epilobium alpestre (Jacq.) Krock.	7.1.7	Rumicion alpini	0	0
1016520	Epilobium alsinifolium Vill.	1.3.3	Cardamino-Montion	0	0
1016520	Epilobium alsinifolium Vill.	1.3.2	Cratoneurion	0	0
1016520	Epilobium alsinifolium Vill.	1.3		0	0
1016530	Epilobium anagallidifolium Lam.	4.4.2	Salicion herbaceae	0	0
1016540	Epilobium angustifolium L.	5.2		0	0
1016540	Epilobium angustifolium L.	5.2.2	Epilobion angustifolii	0	1
1016550	Epilobium ciliatum Raf.	5.1.3	Convolvulion	0	0
1016550	Epilobium ciliatum Raf.	5.1.5	Aegopodion + Alliarion	0	0
1016550	Epilobium ciliatum Raf.	2.5.2	Bidention	0	0
1016560	Epilobium collinum C. C. Gmel.	3.4.2.2	Androsacion vandellii	0	0
1016560	Epilobium collinum C. C. Gmel.	3.3.2.3	Galeopsion segetum	0	0
1016570	Epilobium dodonaei Vill.	3.2.1.1	Epilobion fleischeri	0	1
1016570	Epilobium dodonaei Vill.	3.3.1.5	Stipion calamagrostis	0	0
1016580	Epilobium duriaei Godr.	5.3.9	Alnenion viridis	0	0
1016590	Epilobium fleischeri Hochst.	3.2		0	0
1016590	Epilobium fleischeri Hochst.	3.2.1.1	Epilobion fleischeri	1	1
1016600	Epilobium hirsutum L.	5.1.3	Convolvulion	0	1
1016600	Epilobium hirsutum L.	2.3.3	Filipendulion	0	0
1016610	Epilobium lanceolatum Sebast. & Mauri	3.3.2.3	Galeopsion segetum	1	0
1016620	Epilobium montanum L.	6.2.3	Galio-Fagenion	0	0
1016630	Epilobium nutans F. W. Schmidt	1.3		0	0
1016630	Epilobium nutans F. W. Schmidt	1.3.3	Cardamino-Montion	1	0
1016640	Epilobium obscurum Schreb.	1.3.3	Cardamino-Montion	0	0
1016650	Epilobium palustre L.	2.2.2	Caricion fuscae	0	0
1016650	Epilobium palustre L.	2.3.2	Calthion	0	0
1016660	Epilobium parviflorum Schreb.	5.1.3	Convolvulion	0	0
1016660	Epilobium parviflorum Schreb.	5.1		0	0
1016670	Epilobium roseum Schreb.	5.1.3	Convolvulion	0	0
1016670	Epilobium roseum Schreb.	2.1.4	Glycero-Sparganion	0	0
1016690	Epilobium tetragonum L. subsp. tetragonum	5.1.3	Convolvulion	1	0
1016690	Epilobium tetragonum L. subsp. tetragonum	2.3.3	Filipendulion	0	0
1016700	Epilobium tetragonum subsp. lamyi (F. W. Schultz) Nyman	5.1.4	Petasition officinalis	0	0
1016740	Epipactis atrorubens Besser	6.4.1	Molinio-Pinion	0	0
1016740	Epipactis atrorubens Besser	6.4.2	Erico-Pinion sylvestris	0	0
1016740	Epipactis atrorubens Besser	6.4		0	0
1016740	Epipactis atrorubens Besser	6.4.3	Ononido-Pinion	0	0
1016740	Epipactis atrorubens Besser	3.3.1.5	Stipion calamagrostis	0	0
1016770	Epipactis helleborine (L.) Crantz	6.2.1	Cephalanthero-Fagenion	0	0
1016770	Epipactis helleborine (L.) Crantz	6.2		0	0
1016800	Epipactis leptochila (Godfery) Godfery	6.2.1	Cephalanthero-Fagenion	0	0
1016810	Epipactis microphylla (Ehrh.) Sw.	6.2.1	Cephalanthero-Fagenion	0	0
1016830	Epipactis muelleri Godfery	5.1.1	Geranion sanguinei	0	0
1016840	Epipactis palustris (L.) Crantz	2.2.3	Caricion davallianae	0	0
1016870	Epipactis purpurata Sm.	6.2.1	Cephalanthero-Fagenion	0	0
1016880	Epipactis rhodanensis Gévaudan & Robatsch	6.1.2	Salicion albae	0	0
1016910	Epipogium aphyllum Sw.	6.2.5	Abieti-Fagenion	0	0
1016920	Equisetum arvense L.	7.1.1	Agropyro-Rumicion	0	1
1016920	Equisetum arvense L.	5.3.6	Salicion elaeagni	0	0
1016930	Equisetum fluviatile L.	6.1.1	Alnion glutinosae	0	0
1016930	Equisetum fluviatile L.	2.1		0	0
1016930	Equisetum fluviatile L.	2.1.2.1	Phragmition	0	1
1016940	Equisetum hyemale L.	6.1.4	Fraxinion	0	0
1016940	Equisetum hyemale L.	6.1.3	Alnion incanae	0	1
1016940	Equisetum hyemale L.	6.1		0	0
1016950	Equisetum palustre L.	2.2		0	0
1016950	Equisetum palustre L.	2.3.2	Calthion	0	0
1016960	Equisetum pratense Ehrh.	6.1.3	Alnion incanae	0	0
1016970	Equisetum ramosissimum Desf.	3.2.1.1	Epilobion fleischeri	0	0
1016980	Equisetum sylvaticum L.	6.1.3	Alnion incanae	0	0
1016980	Equisetum sylvaticum L.	6.1.4	Fraxinion	0	0
1016980	Equisetum sylvaticum L.	6.6.1	Abieti-Piceion	0	0
1016990	Equisetum telmateia Ehrh.	6.1.4	Fraxinion	1	0
1017000	Equisetum variegatum Schleich.	2.2.5	Caricion bicolori-atrofuscae	0	0
1017049	Eragrostis	7.1		0	0
1017100	Eragrostis cilianensis (All.) Janch.	7.1.2	Polygonion avicularis	0	0
1017100	Eragrostis cilianensis (All.) Janch.	8.2.3.4	Eragrostion	1	0
1017270	Eragrostis minor Host	8.2.3.4	Eragrostion	0	1
1017270	Eragrostis minor Host	7.2.2	Saginion procumbentis	0	0
1017280	Eragrostis multicaulis Steud.	7.2.2	Saginion procumbentis	0	0
1017320	Eragrostis pilosa (L.) P. Beauv.	7.2.2	Saginion procumbentis	0	0
1017320	Eragrostis pilosa (L.) P. Beauv.	8.2.3.4	Eragrostion	1	1
1017370	Eragrostis virescens J. Presl	8.2.3.4	Eragrostion	0	0
1017380	Eranthis hyemalis (L.) Salisb.	8.2.3.2	Fumario-Euphorbion	1	0
1017400	Erica carnea L.	5.4.4	Juniperion nanae	0	0
1017400	Erica carnea L.	6.6.4	Junipero-Laricetum	0	0
1017400	Erica carnea L.	6.6.2	Vaccinio-Piceion	0	0
1017400	Erica carnea L.	6.6.5	Erico-Pinion uncinatae	0	1
1017400	Erica carnea L.	6.4.2	Erico-Pinion sylvestris	0	1
1017400	Erica carnea L.	5.4.3	Ericion	0	1
1017420	Erica tetralix L.	2.4.1	Sphagnion magellanici	0	0
1017430	Erica vagans L.	5.4.1	Calluno-Genistion	1	0
1017460	Erigeron acris subsp. angulosus (Gaudin) Vacc.	3.2.1.1	Epilobion fleischeri	1	0
1017490	Erigeron alpinus L.	4.3.1	Seslerion	0	0
1017490	Erigeron alpinus L.	4.3		0	0
1017510	Erigeron annuus (L.) Desf.	7.1		0	0
1017510	Erigeron annuus (L.) Desf.	7.1.6	Dauco-Melilotion	0	1
1017530	Erigeron annuus subsp. septentrionalis (Fernald & Wiegand) Wagenitz	7.1.6	Dauco-Melilotion	0	0
1017550	Erigeron atticus Vill.	4.3.3	Caricion ferruginae	0	0
1017560	Erigeron gaudinii Brügger	3.4.2.2	Androsacion vandellii	0	0
1017570	Erigeron glabratus Bluff & Fingerh.	4.3.1	Seslerion	0	0
1017580	Erigeron karvinskianus DC.	7.2.1	Centrantho-Parietarion	1	0
1017590	Erigeron neglectus A. Kern.	4.3.4	Elynion	0	0
1017610	Erigeron uniflorus L.	4.3.4	Elynion	0	0
1017620	Erinus alpinus L.	3.4.1.2	Potentillion	0	0
1017639	Eriophorum	2.2		0	0
1017640	Eriophorum angustifolium Honck.	2.2.2	Caricion fuscae	0	0
1017650	Eriophorum gracile Roth	2.2.4	Caricion lasiocarpae	1	0
1017660	Eriophorum latifolium Hoppe	2.2.3	Caricion davallianae	1	0
1017670	Eriophorum scheuchzeri Hoppe	2.2.2	Caricion fuscae	1	1
1017680	Eriophorum vaginatum L.	2.4.1	Sphagnion magellanici	1	1
1017680	Eriophorum vaginatum L.	6.5.2	Ledo-Pinion	0	0
1017680	Eriophorum vaginatum L.	6.5.3	Sphagno-Piceetum	0	0
1017680	Eriophorum vaginatum L.	6.5		0	0
1017690	Eritrichium nanum (L.) Gaudin	3.3.2.2	Androsacion alpinae	0	0
1017690	Eritrichium nanum (L.) Gaudin	3.4.2.2	Androsacion vandellii	0	0
1017710	Erodium cicutarium (L.) L'Hér.	8.2.3.4	Eragrostion	0	1
1017710	Erodium cicutarium (L.) L'Hér.	8.2.3.3	Panico-Setarion	0	0
1017710	Erodium cicutarium (L.) L'Hér.	4.1.1	Alysso-Sedion	0	0
1017710	Erodium cicutarium (L.) L'Hér.	8.2		0	0
1017740	Erodium moschatum (L.) L'Hér.	7.1.4	Sisymbrion	0	0
1017769	Erophila	4.1		0	0
1017770	Erophila praecox (Steven) DC.	4.1.1	Alysso-Sedion	1	0
1017790	Erophila verna (L.) DC.	4.1.1	Alysso-Sedion	0	0
1017790	Erophila verna (L.) DC.	8.2.3.4	Eragrostion	0	0
1017810	Eruca sativa Mill.	7.1.4	Sisymbrion	1	0
1017820	Erucastrum gallicum (Willd.) O. E. Schulz	8.2.3.2	Fumario-Euphorbion	1	0
1017830	Erucastrum nasturtiifolium (Poir.) O. E. Schulz	6.4.3	Ononido-Pinion	0	0
1017830	Erucastrum nasturtiifolium (Poir.) O. E. Schulz	3.2		0	0
1017830	Erucastrum nasturtiifolium (Poir.) O. E. Schulz	3.2.1.1	Epilobion fleischeri	0	0
1017840	Eryngium alpinum L.	4.3.3	Caricion ferruginae	0	0
1017840	Eryngium alpinum L.	5.2.3	Calamagrostion	0	0
1017870	Eryngium campestre L.	4.2.2	Xerobromion	1	0
1017890	Erysimum cheiranthoides L.	8.2.3.1	Polygono-Chenopodion	1	0
1017900	Erysimum cheiri (L.) Crantz	7.2.1	Centrantho-Parietarion	1	0
1017960	Erysimum ochroleucum (Schleich.) DC.	3.3.1.5	Stipion calamagrostis	1	0
1017970	Erysimum repandum L.	7.1.4	Sisymbrion	1	0
1017979	Erysimum rhaeticum aggr.	6.4.3	Ononido-Pinion	0	0
1017979	Erysimum rhaeticum aggr.	4.2.1.1	Stipo-Poion	0	0
1018010	Erysimum virgatum Roth	5.1.5	Aegopodion + Alliarion	1	0
1018030	Erythronium dens-canis L.	6.3.4	Quercion pubescenti-petraeae	0	0
1018059	Euonymus	5.3		0	0
1018060	Euonymus europaeus L.	6.1.3	Alnion incanae	0	0
1018060	Euonymus europaeus L.	5.3.3	Pruno-Rubion	0	1
1018060	Euonymus europaeus L.	6.3.9	Robinion	0	0
1018090	Euonymus latifolius (L.) Mill.	6.3.2	Tilion platyphylli	1	0
1018110	Eupatorium cannabinum L.	5.1		0	0
1018110	Eupatorium cannabinum L.	5.1.3	Convolvulion	0	1
1018110	Eupatorium cannabinum L.	5.2.1	Atropion	0	0
1018119	Euphorbia	7.1		0	0
1018120	Euphorbia amygdaloides L.	6.2		0	0
1018120	Euphorbia amygdaloides L.	6.2.4	Lonicero-Fagenion	0	0
1018140	Euphorbia carniolica Jacq.	6.4.2	Erico-Pinion sylvestris	0	0
1018170	Euphorbia cyparissias L.	4.2.4	Mesobromion	0	0
1018170	Euphorbia cyparissias L.	4.2		0	0
1018190	Euphorbia dulcis L.	6.2.3	Galio-Fagenion	0	0
1018190	Euphorbia dulcis L.	6.1.4	Fraxinion	0	0
1018190	Euphorbia dulcis L.	6.2		0	0
1018220	Euphorbia exigua L.	8.2.1.2	Caucalidion	1	0
1018230	Euphorbia falcata L.	8.2.1.2	Caucalidion	0	0
1018260	Euphorbia helioscopia L.	8.2.3.2	Fumario-Euphorbion	1	0
1018270	Euphorbia humifusa Willd.	7.2.2	Saginion procumbentis	1	0
1018300	Euphorbia maculata L.	7.2.2	Saginion procumbentis	1	0
1018330	Euphorbia nutans Lag.	8.2.3.4	Eragrostion	0	0
1018340	Euphorbia palustris L.	2.2.1.1	Magnocaricion	0	0
1018340	Euphorbia palustris L.	2.3.3	Filipendulion	0	0
1018350	Euphorbia peplus L.	8.2		0	0
1018350	Euphorbia peplus L.	8.2.3.2	Fumario-Euphorbion	1	0
1018360	Euphorbia platyphyllos L.	8.2.3.2	Fumario-Euphorbion	0	0
1018370	Euphorbia prostrata Aiton	7.2.2	Saginion procumbentis	1	0
1018410	Euphorbia segetalis L.	8.2.1.2	Caucalidion	0	0
1018430	Euphorbia seguieriana Neck. subsp. seguieriana	4.2.1.1	Stipo-Poion	0	0
1018430	Euphorbia seguieriana Neck. subsp. seguieriana	6.4.3	Ononido-Pinion	0	0
1018430	Euphorbia seguieriana Neck. subsp. seguieriana	3.3.1.5	Stipion calamagrostis	0	0
1018480	Euphorbia stricta L.	5.1.5	Aegopodion + Alliarion	0	0
1018500	Euphorbia verrucosa L.	4.2.4	Mesobromion	1	0
1018510	Euphorbia virgata Waldst. & Kit.	7.1.6	Dauco-Melilotion	1	0
1018520	Euphrasia alpina Lam.	4.3.6	Festucion variae	0	0
1018540	Euphrasia christii Gremli	4.3.6	Festucion variae	1	0
1018550	Euphrasia cisalpina Pugsley	6.3.6	Quercion robori-petraeae	0	0
1018550	Euphrasia cisalpina Pugsley	5.4.1	Calluno-Genistion	0	0
1018560	Euphrasia hirtella Reut.	4.3.6	Festucion variae	0	0
1018600	Euphrasia minima Schleich.	4.3.7	Caricion curvulae	0	0
1018630	Euphrasia nemorosa (Pers.) Wallr.	5.4.1	Calluno-Genistion	0	0
1018640	Euphrasia pectinata Ten.	4.2.2	Xerobromion	0	0
1018670	Euphrasia picta Wimm. subsp. picta	4.5.4	Poion alpinae	0	0
1018710	Euphrasia rostkoviana Hayne subsp. rostkoviana	4.5.3	Cynosurion	0	0
1018730	Euphrasia rostkoviana subsp. montana (Jord.) Wettst.	4.5.2	Polygono-Trisetion	0	0
1018740	Euphrasia salisburgensis Hoppe	4.1.2	Drabo-Seslerion	1	0
1018840	Fagus sylvatica L.	6.2.4	Lonicero-Fagenion	0	1
1018840	Fagus sylvatica L.	6.2.2	Luzulo-Fagenion	0	1
1018840	Fagus sylvatica L.	6.2.5	Abieti-Fagenion	0	1
1018840	Fagus sylvatica L.	6.2.1	Cephalanthero-Fagenion	0	1
1018840	Fagus sylvatica L.	6.2.3	Galio-Fagenion	0	1
1018840	Fagus sylvatica L.	6.2		0	0
1018850	Falcaria vulgaris Bernh.	4.6.1	Convolvulo-Agropyrion	1	0
1018870	Fallopia convolvulus (L.) Á. Löve	8.2.1.1	Aphanion	0	0
1018870	Fallopia convolvulus (L.) Á. Löve	8.2		0	0
1018870	Fallopia convolvulus (L.) Á. Löve	8.2.1.2	Caucalidion	0	0
1018880	Fallopia dumetorum (L.) Holub	5.1.5	Aegopodion + Alliarion	1	0
1018930	Festuca acuminata Gaudin	4.3.6	Festucion variae	1	1
1018980	Festuca alpina Suter	3.4.1.2	Potentillion	1	0
1019000	Festuca altissima All.	6.2.4	Lonicero-Fagenion	0	0
1019000	Festuca altissima All.	6.2.5	Abieti-Fagenion	0	0
1019010	Festuca amethystina L.	6.4.1	Molinio-Pinion	0	0
1019030	Festuca arundinacea Schreb. subsp. arundinacea	7.1.1	Agropyro-Rumicion	0	1
1019070	Festuca brevipila R. Tracey	4.2.2	Xerobromion	0	0
1019110	Festuca filiformis Pourr.	5.4.1	Calluno-Genistion	0	0
1019130	Festuca gigantea (L.) Vill.	6.1.3	Alnion incanae	0	0
1019130	Festuca gigantea (L.) Vill.	6.1		0	0
1019130	Festuca gigantea (L.) Vill.	6.1.4	Fraxinion	0	0
1019150	Festuca guestfalica Boenn.	4.2.2	Xerobromion	0	1
1019185	Festuca halleri All. subsp. halleri	4.3.7	Caricion curvulae	1	1
1019160	Festuca halleri aggr.	4.3		0	0
1019200	Festuca heteromalla Pourr.	5.2.3	Calamagrostion	0	0
1019220	Festuca heterophylla Lam.	6.3.6	Quercion robori-petraeae	0	1
1019220	Festuca heterophylla Lam.	6.3.7		0	1
1019220	Festuca heterophylla Lam.	6.3.3	Carpinion	0	1
1019240	Festuca laevigata Gaudin	4.3.6	Festucion variae	0	0
1019240	Festuca laevigata Gaudin	4.3.1	Seslerion	0	1
1019280	Festuca melanopsis Foggi & al.	4.5.4	Poion alpinae	0	0
1019280	Festuca melanopsis Foggi & al.	4.3.3	Caricion ferruginae	0	0
1019290	Festuca nigrescens Lam.	4.3.5	Nardion	0	0
1019300	Festuca norica (Hack.) K. Richt.	4.3.3	Caricion ferruginae	1	0
1019330	Festuca ovina L.	4.2.4	Mesobromion	0	1
1019310	Festuca ovina aggr.	4.2		0	0
1019340	Festuca pallens Host	4.2.2	Xerobromion	0	0
1019360	Festuca paniculata (L.) Schinz & Thell.	4.3.6	Festucion variae	1	1
1019390	Festuca pratensis Huds. subsp. pratensis	4.5.3	Cynosurion	0	1
1019390	Festuca pratensis Huds. subsp. pratensis	4.5.1	Arrhenatherion	0	1
1019430	Festuca pulchella Schrad. subsp. pulchella	4.3.3	Caricion ferruginae	1	0
1019450	Festuca quadriflora Honck.	4.3.2	Caricion firmae	0	1
1019450	Festuca quadriflora Honck.	4.3		0	0
1019450	Festuca quadriflora Honck.	4.3.1	Seslerion	0	0
1019480	Festuca rubra L.	4.5.3	Cynosurion	0	1
1019480	Festuca rubra L.	4		0	1
1019480	Festuca rubra L.	6.6.4	Junipero-Laricetum	0	0
1019480	Festuca rubra L.	4.5.2	Polygono-Trisetion	0	0
1019480	Festuca rubra L.	4.5.4	Poion alpinae	0	1
1019470	Festuca rubra aggr.	4.5		0	0
1019510	Festuca rupicaprina (Hack.) A. Kern.	3.3.1.2	Thlaspion rotundifolii	0	0
1019520	Festuca rupicola Heuff.	4.2.1.1	Stipo-Poion	1	1
1019530	Festuca scabriculmis (Hack.) K. Richt.	4.3.6	Festucion variae	1	1
1019570	Festuca stenantha (Hack.) K. Richt.	3.4.1.2	Potentillion	0	0
1019590	Festuca ticinensis (Markgr.-Dann.) Markgr.-Dann.	4.2.3	Diplachnion	0	0
1019600	Festuca trichophylla (Gaudin) K. Richt.	2.3.1	Molinion	1	0
1019640	Festuca valesiaca Gaudin	4.2.1.1	Stipo-Poion	1	1
1019630	Festuca valesiaca aggr.	4.2		0	0
1019650	Festuca varia aggr.	4.3		0	0
1019680	Festuca violacea Gaudin	4.3.3	Caricion ferruginae	0	1
1019700	Ficus carica L.	7.2.1	Centrantho-Parietarion	0	0
1019709	Filago	4.1		0	0
1019710	Filago arvensis L.	4.1.3	Sedo-Veronicion	0	0
1019710	Filago arvensis L.	3.3.2.3	Galeopsion segetum	0	0
1019740	Filago minima (Sm.) Pers.	4.1.3	Sedo-Veronicion	1	0
1019750	Filago pyramidata L.	4.1.3	Sedo-Veronicion	1	0
1019760	Filago vulgaris Lam.	4.1.3	Sedo-Veronicion	0	0
1019770	Filipendula ulmaria (L.) Maxim.	5.1.4	Petasition officinalis	0	0
1019770	Filipendula ulmaria (L.) Maxim.	2.3.2	Calthion	0	0
1019770	Filipendula ulmaria (L.) Maxim.	2.3.3	Filipendulion	0	1
1019770	Filipendula ulmaria (L.) Maxim.	2.3	Molinio-Arrhenatheretea p.p.	0	0
1019800	Filipendula vulgaris Moench	4.2.1.2	Cirsio-Brachypodion	0	0
1019810	Fimbristylis annua (All.) Roem. & Schult.	2.1.3	Littorellion	1	0
1019820	Foeniculum vulgare Mill.	7.1.4	Sisymbrion	0	0
1019890	Fourraea alpina (L.) Greuter & Burdet	5.1.1	Geranion sanguinei	0	0
1019939	Fragaria	5.1		0	0
1019910	Fragaria moschata Duchesne	5.3.3	Pruno-Rubion	1	0
1019920	Fragaria vesca L.	5.2.1	Atropion	0	1
1019930	Fragaria viridis Duchesne	5.1.1	Geranion sanguinei	1	0
1019950	Frangula alnus Mill.	5.3.3	Pruno-Rubion	0	0
1019950	Frangula alnus Mill.	6.4.4	Dicrano-Pinion	0	0
1019950	Frangula alnus Mill.	5.3.7	Salicion cinereae	0	0
1019950	Frangula alnus Mill.	6.5.1	Betulion pubescentis	0	0
1019950	Frangula alnus Mill.	6.1.1	Alnion glutinosae	0	0
1019970	Fraxinus excelsior L.	6.3.4	Quercion pubescenti-petraeae	0	0
1019970	Fraxinus excelsior L.	6.3.2	Tilion platyphylli	0	0
1019970	Fraxinus excelsior L.	6.3.3	Carpinion	0	0
1019970	Fraxinus excelsior L.	6.3		0	0
1019970	Fraxinus excelsior L.	6.2.3	Galio-Fagenion	0	0
1019970	Fraxinus excelsior L.	6.3.8		0	0
1019970	Fraxinus excelsior L.	6.3.1	Lunario-Acerion	0	0
1019970	Fraxinus excelsior L.	6.1.3	Alnion incanae	0	0
1019970	Fraxinus excelsior L.	6.1.4	Fraxinion	0	1
1019980	Fraxinus ornus L.	6.3.5	Orno-Ostryon	1	1
1020010	Fritillaria meleagris L.	2.3.2	Calthion	1	0
1020040	Fumana ericoides (Cav.) Gand.	4.2.2	Xerobromion	0	0
1020050	Fumana procumbens (Dunal) Gren. & Godr.	4.2.2	Xerobromion	1	1
1020059	Fumaria	8.2		0	0
1020060	Fumaria capreolata L.	5.1.5	Aegopodion + Alliarion	0	0
1020110	Fumaria officinalis L. subsp. officinalis	8.2.3.2	Fumario-Euphorbion	1	1
1020140	Fumaria schleicheri Soy.-Will.	8.2.3.2	Fumario-Euphorbion	1	0
1020150	Fumaria vaillantii Loisel.	8.2.1.2	Caucalidion	1	0
1020160	Gagea fragifera (Vill.) Ehr. Bayer & G. López	7.1.3	Poion supinae	1	0
1020170	Gagea lutea (L.) Ker Gawl.	6.1.4	Fraxinion	0	0
1020180	Gagea minima (L.) Ker Gawl.	5.1.5	Aegopodion + Alliarion	0	0
1020190	Gagea pratensis (Pers.) Dumort.	8.2.3.2	Fumario-Euphorbion	0	0
1020200	Gagea saxatilis (Mert. & W. D. J. Koch) Schult. & Schult. f.	4.1.3	Sedo-Veronicion	1	0
1020220	Gagea villosa (M. Bieb.) Sweet	8.2.3.2	Fumario-Euphorbion	0	0
1020240	Galanthus nivalis L.	6.3.2	Tilion platyphylli	0	0
1020280	Galega officinalis L.	5.1.3	Convolvulion	0	0
1020289	Galeopsis	7.1		0	0
1020289	Galeopsis	3.3		0	0
1020290	Galeopsis angustifolia Hoffm.	3.3.1.5	Stipion calamagrostis	0	1
1020300	Galeopsis bifida Boenn.	5.1.5	Aegopodion + Alliarion	0	0
1020310	Galeopsis ladanum L.	8.2.1.1	Aphanion	0	0
1020320	Galeopsis pubescens Besser	7.1.8	Arction	0	0
1020330	Galeopsis segetum Neck.	3.3.2.3	Galeopsion segetum	1	1
1020340	Galeopsis speciosa Mill.	8.2.3.1	Polygono-Chenopodion	1	0
1020350	Galeopsis tetrahit L.	5.2.2	Epilobion angustifolii	0	0
1020350	Galeopsis tetrahit L.	5.2.1	Atropion	0	1
1020350	Galeopsis tetrahit L.	5.2		0	0
1020350	Galeopsis tetrahit L.	3.3.2.3	Galeopsion segetum	0	0
1020369	Galinsoga	8.2		0	0
1020370	Galinsoga parviflora Cav.	8.2.3.3	Panico-Setarion	1	1
1020360	Galinsoga quadriradiata Ruiz & Pav.	8.2.3.1	Polygono-Chenopodion	1	1
1020380	Galium album Mill.	4.5.1	Arrhenatherion	0	0
1020380	Galium album Mill.	4.5		0	0
1020390	Galium anisophyllon Vill.	4.3.1	Seslerion	0	0
1020400	Galium aparine L.	7.1.8	Arction	0	0
1020400	Galium aparine L.	5.1.5	Aegopodion + Alliarion	0	1
1020400	Galium aparine L.	7.1		0	0
1020400	Galium aparine L.	6.3.9	Robinion	0	0
1020400	Galium aparine L.	5.1		0	0
1020410	Galium aristatum L.	6.3.3	Carpinion	0	0
1020440	Galium boreale L.	2.3.1	Molinion	0	0
1020460	Galium elongatum C. Presl	6.1.1	Alnion glutinosae	1	0
1020470	Galium glaucum L.	5.1.1	Geranion sanguinei	0	0
1020480	Galium laevigatum L.	6.3.3	Carpinion	0	0
1020490	Galium lucidum All.	4.2.2	Xerobromion	0	0
1020490	Galium lucidum All.	4.2		0	0
1020500	Galium megalospermum All.	3.3.1.2	Thlaspion rotundifolii	1	1
1020520	Galium mollugo L.	5.1.2	Trifolion medii	0	0
1020560	Galium odoratum (L.) Scop.	6.2.3	Galio-Fagenion	0	1
1020560	Galium odoratum (L.) Scop.	6.2		0	0
1020560	Galium odoratum (L.) Scop.	6.2.1	Cephalanthero-Fagenion	0	0
1020560	Galium odoratum (L.) Scop.	6.3.1	Lunario-Acerion	0	0
1020560	Galium odoratum (L.) Scop.	6.2.2	Luzulo-Fagenion	0	0
1020560	Galium odoratum (L.) Scop.	6.2.4	Lonicero-Fagenion	0	1
1020560	Galium odoratum (L.) Scop.	6.1.4	Fraxinion	0	0
1020570	Galium palustre L.	2.2.1.1	Magnocaricion	0	0
1020570	Galium palustre L.	2.2		0	0
1020580	Galium parisiense L.	4.1.3	Sedo-Veronicion	0	0
1020600	Galium pumilum Murray	5.4.1	Calluno-Genistion	0	0
1020600	Galium pumilum Murray	4.2.4	Mesobromion	0	0
1020620	Galium rotundifolium L.	6.6.1	Abieti-Piceion	0	0
1020620	Galium rotundifolium L.	6.2.5	Abieti-Fagenion	0	0
1020630	Galium rubioides L.	2.3.3	Filipendulion	1	0
1020640	Galium rubrum aggr.	5.4.1	Calluno-Genistion	0	0
1020650	Galium saxatile L.	5.4.1	Calluno-Genistion	0	0
1020660	Galium spurium L.	8.2.1.2	Caucalidion	0	0
1020670	Galium sylvaticum L.	6.3.3	Carpinion	0	0
1020690	Galium tricornutum Dandy	8.2.1.2	Caucalidion	1	0
1020700	Galium triflorum Michx.	6.6.2	Vaccinio-Piceion	1	0
1020710	Galium uliginosum L.	2.3.1	Molinion	0	0
1020740	Galium verum L. subsp. verum	4.2.4	Mesobromion	0	0
1020740	Galium verum L. subsp. verum	4.2		0	0
1020790	Gaudinia fragilis (L.) P. Beauv.	4.5.3	Cynosurion	1	0
1020809	Genista	5.4		0	0
1020830	Genista germanica L.	5.4.1	Calluno-Genistion	1	1
1020840	Genista pilosa L.	5.4.1	Calluno-Genistion	1	1
1020850	Genista radiata (L.) Scop.	5.4.3	Ericion	0	0
1020850	Genista radiata (L.) Scop.	5.3.2	Berberidion	0	1
1020860	Genista sagittalis L.	5.4.1	Calluno-Genistion	1	1
1020880	Genista tinctoria L.	2.3.1	Molinion	0	0
1020889	Gentiana	4.3		0	0
1020890	Gentiana acaulis L.	4.3.5	Nardion	1	0
1020900	Gentiana alpina Vill.	4.3.7	Caricion curvulae	1	0
1020910	Gentiana amarella L.	2.3.1	Molinion	1	0
1020930	Gentiana anisodonta Borbás	4.3.6	Festucion variae	0	0
1020940	Gentiana asclepiadea L.	2.3	Molinio-Arrhenatheretea p.p.	0	0
1020940	Gentiana asclepiadea L.	2.3.1	Molinion	1	0
1020970	Gentiana bavarica L.	4.4.1	Arabidion caerulae	0	0
1020970	Gentiana bavarica L.	4.4		0	0
1020980	Gentiana bavarica subsp. subacaulis (Schleich.) G. Mull.	3.3.2.2	Androsacion alpinae	0	0
1020990	Gentiana brachyphylla Vill.	4.3.7	Caricion curvulae	0	0
1021010	Gentiana campestris L. subsp. campestris	5.4.1	Calluno-Genistion	0	0
1021030	Gentiana ciliata L.	4.2.4	Mesobromion	1	0
1021040	Gentiana clusii E. P. Perrier & Songeon	4.3.1	Seslerion	0	0
1021040	Gentiana clusii E. P. Perrier & Songeon	6.4.2	Erico-Pinion sylvestris	0	0
1021040	Gentiana clusii E. P. Perrier & Songeon	4.3.2	Caricion firmae	0	0
1021050	Gentiana cruciata L.	4.2.1.2	Cirsio-Brachypodion	0	0
1021060	Gentiana engadinensis (Wettst.) Braun-Blanq. & Sam.	4.3.2	Caricion firmae	1	0
1021090	Gentiana germanica Willd.	4.2.4	Mesobromion	1	0
1021110	Gentiana insubrica Kunz	5.4.1	Calluno-Genistion	0	0
1021120	Gentiana lutea L.	4.3.1	Seslerion	0	0
1021140	Gentiana nivalis L.	4.3.4	Elynion	0	0
1021150	Gentiana orbicularis Schur	3.3.1.3	Drabion hoppeanae	0	0
1021160	Gentiana pannonica Scop.	4.3.5	Nardion	0	0
1021170	Gentiana pneumonanthe L.	2.3.1	Molinion	1	0
1021180	Gentiana prostrata Haenke	4.3.4	Elynion	1	0
1021190	Gentiana punctata L.	4.3.5	Nardion	0	0
1021200	Gentiana purpurea L.	4.3.5	Nardion	0	0
1021210	Gentiana ramosa Hegetschw.	4.3.6	Festucion variae	0	0
1021210	Gentiana ramosa Hegetschw.	4.3.7	Caricion curvulae	0	0
1021220	Gentiana schleicheri (Vacc.) Kunz	3.3.1.3	Drabion hoppeanae	1	0
1021230	Gentiana tenella Rottb.	4.3.4	Elynion	1	0
1021240	Gentiana utriculosa L.	2.2.3	Caricion davallianae	0	0
1021250	Gentiana verna L.	4.3.1	Seslerion	0	0
1021300	Geranium bohemicum L.	5.2.1	Atropion	1	0
1021310	Geranium columbinum L.	8.2.3.4	Eragrostion	0	0
1021320	Geranium dissectum L.	8.2.3.2	Fumario-Euphorbion	1	0
1021330	Geranium divaricatum Ehrh.	5.3.2	Berberidion	0	0
1021350	Geranium lucidum L.	6.3.1	Lunario-Acerion	0	0
1021350	Geranium lucidum L.	6.3.2	Tilion platyphylli	0	0
1021350	Geranium lucidum L.	5.1.5	Aegopodion + Alliarion	1	0
1021370	Geranium molle L.	4.5.3	Cynosurion	0	0
1021380	Geranium nodosum L.	6.2.3	Galio-Fagenion	0	0
1021390	Geranium palustre L.	2.3.3	Filipendulion	1	0
1021401	Geranium phaeum L. subsp. phaeum	5.1.2	Trifolion medii	1	0
1021405	Geranium phaeum subsp. lividum (L'Hér.) Hayek	4.5.2	Polygono-Trisetion	0	0
1021405	Geranium phaeum subsp. lividum (L'Hér.) Hayek	5.1.2	Trifolion medii	0	0
1021430	Geranium pratense L.	4.5.1	Arrhenatherion	1	0
1021440	Geranium pusillum L.	8.2.3.2	Fumario-Euphorbion	0	0
1021440	Geranium pusillum L.	8.2		0	0
1021450	Geranium pyrenaicum Burm. f.	7.1		0	0
1021450	Geranium pyrenaicum Burm. f.	7.1.8	Arction	0	0
1021450	Geranium pyrenaicum Burm. f.	5.1.5	Aegopodion + Alliarion	0	0
1021460	Geranium rivulare Vill.	5.4.4	Juniperion nanae	0	0
1021480	Geranium robertianum L. subsp. robertianum	5.1.5	Aegopodion + Alliarion	0	0
1021480	Geranium robertianum L. subsp. robertianum	6.3.2	Tilion platyphylli	0	0
1021480	Geranium robertianum L. subsp. robertianum	6.3.1	Lunario-Acerion	0	0
1021490	Geranium robertianum subsp. purpureum (Vill.) Nyman	5.1.5	Aegopodion + Alliarion	1	0
1021500	Geranium rotundifolium L.	8.2.3.2	Fumario-Euphorbion	1	0
1021510	Geranium sanguineum L.	5.1.1	Geranion sanguinei	1	1
1021520	Geranium sibiricum L.	5.1.3	Convolvulion	0	0
1021530	Geranium sylvaticum L.	5.2.4	Adenostylion	0	1
1021530	Geranium sylvaticum L.	4.5.2	Polygono-Trisetion	0	1
1021530	Geranium sylvaticum L.	6.2.5	Abieti-Fagenion	0	0
1021540	Geum montanum L.	4.3.5	Nardion	1	1
1021560	Geum reptans L.	3.3.2.2	Androsacion alpinae	1	1
1021570	Geum rivale L.	2.3.2	Calthion	0	0
1021570	Geum rivale L.	2.3	Molinio-Arrhenatheretea p.p.	0	0
1021580	Geum urbanum L.	5.1.5	Aegopodion + Alliarion	0	1
1021580	Geum urbanum L.	5.1		0	0
1021580	Geum urbanum L.	6.3		0	0
1021580	Geum urbanum L.	6.3.9	Robinion	0	0
1021630	Gladiolus imbricatus L.	2.3.1	Molinion	1	0
1021640	Gladiolus italicus Mill.	8.2.1.2	Caucalidion	0	0
1021650	Gladiolus palustris Gaudin	2.3.1	Molinion	1	0
1021660	Glaucium corniculatum (L.) Rudolph	8.2.1.2	Caucalidion	0	0
1021670	Glaucium flavum Crantz	3.2.1.1	Epilobion fleischeri	1	0
1021680	Glebionis segetum (L.) Fourr.	8.2.3.1	Polygono-Chenopodion	1	0
1021700	Glechoma hederacea L. subsp. hederacea	5.1.5	Aegopodion + Alliarion	0	1
1021700	Glechoma hederacea L. subsp. hederacea	5.1		0	0
1021730	Globularia bisnagarica L.	4.2		0	0
1021730	Globularia bisnagarica L.	4.2.2	Xerobromion	0	1
1021740	Globularia cordifolia L.	4.1.2	Drabo-Seslerion	0	1
1021750	Globularia nudicaulis L.	4.3.1	Seslerion	0	0
1021750	Globularia nudicaulis L.	4.3.3	Caricion ferruginae	0	0
1021759	Glyceria	2.1		0	0
1021760	Glyceria declinata Bréb.	7.1.1	Agropyro-Rumicion	0	0
1021770	Glyceria fluitans (L.) R. Br.	2.1.4	Glycero-Sparganion	1	1
1021780	Glyceria maxima (Hartm.) Holmb.	2.1.2.1	Phragmition	1	1
1021790	Glyceria notata Chevall.	2.1.4	Glycero-Sparganion	1	1
1021800	Glyceria striata (Lam.) Hitchc.	7.1.1	Agropyro-Rumicion	0	0
1021840	Gnaphalium hoppeanum W. D. J. Koch	4.4.1	Arabidion caerulae	1	1
1021850	Gnaphalium luteoalbum L.	2.5.1	Nanocyperion	1	0
1021860	Gnaphalium norvegicum Gunnerus	5.2.3	Calamagrostion	0	0
1021870	Gnaphalium supinum L.	4.4.2	Salicion herbaceae	1	0
1021880	Gnaphalium sylvaticum L.	4.3.5	Nardion	0	0
1021880	Gnaphalium sylvaticum L.	5.2.2	Epilobion angustifolii	0	0
1021890	Gnaphalium uliginosum L.	2.5.1	Nanocyperion	0	0
1021900	Goodyera repens (L.) R. Br.	6.4.2	Erico-Pinion sylvestris	0	0
1021920	Gratiola officinalis L.	2.3.1	Molinion	1	0
1021930	Groenlandia densa (L.) Fourr.	1.1		0	0
1021930	Groenlandia densa (L.) Fourr.	1.2.1	Ranunculion fluitantis	1	0
1021930	Groenlandia densa (L.) Fourr.	1.2.2	Fontinalidion antipyreticae	1	0
1021950	Gymnadenia conopsea (L.) R. Br.	4.2.4	Mesobromion	0	0
1021970	Gymnadenia odoratissima (L.) Rich.	5.4.3	Ericion	0	0
1021970	Gymnadenia odoratissima (L.) Rich.	6.4.1	Molinio-Pinion	0	0
1021970	Gymnadenia odoratissima (L.) Rich.	6.6.5	Erico-Pinion uncinatae	0	0
1021980	Gymnocarpium dryopteris (L.) Newman	6.2.5	Abieti-Fagenion	0	0
1021980	Gymnocarpium dryopteris (L.) Newman	6.2.4	Lonicero-Fagenion	0	0
1021990	Gymnocarpium robertianum (Hoffm.) Newman	3.3.1.4	Petasition paradoxi	0	1
1021990	Gymnocarpium robertianum (Hoffm.) Newman	3.3		0	0
1021990	Gymnocarpium robertianum (Hoffm.) Newman	6.6.1	Abieti-Piceion	0	0
1021990	Gymnocarpium robertianum (Hoffm.) Newman	6.3.2	Tilion platyphylli	0	0
1021990	Gymnocarpium robertianum (Hoffm.) Newman	3.3.1.5	Stipion calamagrostis	0	0
1022000	Gypsophila muralis L.	2.5.1	Nanocyperion	1	0
1022020	Gypsophila repens L.	3.3.1.4	Petasition paradoxi	0	0
1022020	Gypsophila repens L.	4.1.2	Drabo-Seslerion	0	1
1022020	Gypsophila repens L.	3.2		0	0
1022020	Gypsophila repens L.	3.2.1.1	Epilobion fleischeri	0	0
1022080	Hammarbya paludosa (L.) Kuntze	2.2.4	Caricion lasiocarpae	1	0
1022100	Hedera helix L.	7.2.1	Centrantho-Parietarion	0	1
1022100	Hedera helix L.	6.2.3	Galio-Fagenion	0	0
1022100	Hedera helix L.	6.3.3	Carpinion	0	0
1022100	Hedera helix L.	6.3.8		0	0
1022100	Hedera helix L.	6.3.9	Robinion	0	0
1022100	Hedera helix L.	6.3		0	0
1022110	Hedysarum hedysaroides (L.) Schinz & Thell.	4.3.3	Caricion ferruginae	0	0
1022140	Helianthemum alpestre (Jacq.) DC.	4.1.2	Drabo-Seslerion	0	1
1022140	Helianthemum alpestre (Jacq.) DC.	4.3.2	Caricion firmae	0	0
1022150	Helianthemum apenninum (L.) Mill.	4.2.2	Xerobromion	1	0
1022160	Helianthemum canum (L.) Hornem.	4.2.2	Xerobromion	1	0
1022190	Helianthemum nummularium (L.) Mill. subsp. nummularium	4.2		0	0
1022210	Helianthemum nummularium subsp. grandiflorum (Scop.) Schinz & Thell.	4.3.1	Seslerion	0	0
1022220	Helianthemum nummularium subsp. obscurum (?elak.) Holub	4.2.4	Mesobromion	0	0
1022220	Helianthemum nummularium subsp. obscurum (?elak.) Holub	4.2.2	Xerobromion	0	0
1022250	Helianthemum salicifolium (L.) Mill.	4.1.3	Sedo-Veronicion	0	0
1022300	Helianthus pauciflorus Nutt.	5.1.3	Convolvulion	0	0
1022305	Helianthus tuberosus aggr.	5.1.3	Convolvulion	1	0
1022379	Helictotrichon pratense aggr.	4.3.6	Festucion variae	0	1
1022390	Helictotrichon pubescens (Huds.) Pilg.	4.5.1	Arrhenatherion	0	0
1022390	Helictotrichon pubescens (Huds.) Pilg.	4.2.4	Mesobromion	0	0
1022440	Helictotrichon versicolor (Vill.) Pilg.	4.3.7	Caricion curvulae	0	0
1022440	Helictotrichon versicolor (Vill.) Pilg.	4.3.4	Elynion	0	0
1022440	Helictotrichon versicolor (Vill.) Pilg.	4.3		0	0
1022470	Heliotropium europaeum L.	8.2.3.4	Eragrostion	1	0
1022480	Helleborus foetidus L.	6.4.1	Molinio-Pinion	0	0
1022480	Helleborus foetidus L.	6.3.4	Quercion pubescenti-petraeae	0	0
1022480	Helleborus foetidus L.	6.3.2	Tilion platyphylli	0	0
1022490	Helleborus niger L.	6.3.5	Orno-Ostryon	0	0
1022530	Helleborus viridis L.	6.2.1	Cephalanthero-Fagenion	0	0
1022560	Hepatica nobilis Schreb.	6.2.1	Cephalanthero-Fagenion	0	0
1022560	Hepatica nobilis Schreb.	6.3.2	Tilion platyphylli	0	0
1022570	Heracleum austriacum L.	4.3.3	Caricion ferruginae	0	0
1022580	Heracleum mantegazzianum Sommier & Levier	5.1.3	Convolvulion	0	1
1022600	Heracleum sphondylium L. subsp. sphondylium	4.5.2	Polygono-Trisetion	0	0
1022600	Heracleum sphondylium L. subsp. sphondylium	4.5		0	0
1022600	Heracleum sphondylium L. subsp. sphondylium	4.5.1	Arrhenatherion	0	0
1022610	Heracleum sphondylium subsp. alpinum (L.) Bonnier & Layens	6.2.4	Lonicero-Fagenion	0	0
1022620	Heracleum sphondylium subsp. elegans (Crantz) Schübl. & G. Martens	5.2.4	Adenostylion	0	0
1022640	Herminium monorchis (L.) R. Br.	2.3.1	Molinion	0	0
1022659	Herniaria	4.1		0	0
1022660	Herniaria alpina Chaix	3.3.1.3	Drabion hoppeanae	1	0
1022670	Herniaria glabra L.	4.1.3	Sedo-Veronicion	0	0
1022680	Herniaria hirsuta L.	4.1.3	Sedo-Veronicion	0	0
1022700	Hesperis matronalis L.	5.1.5	Aegopodion + Alliarion	0	0
1022700	Hesperis matronalis L.	5.1.3	Convolvulion	0	0
1022730	Heteropogon contortus (L.) Roem. & Schult.	4.2.3	Diplachnion	1	1
1022780	Hieracium alpicola Steud. & Hochst.	3.3.2.2	Androsacion alpinae	1	0
1022790	Hieracium alpinum L.	4.3.7	Caricion curvulae	0	0
1022800	Hieracium amplexicaule L.	3.3		0	0
1022800	Hieracium amplexicaule L.	3.4.2.2	Androsacion vandellii	0	0
1022800	Hieracium amplexicaule L.	3.4.1.2	Potentillion	0	0
1022810	Hieracium angustifolium Hoppe	4.3.7	Caricion curvulae	0	0
1022820	Hieracium aurantiacum L.	5.2.3	Calamagrostion	0	0
1022830	Hieracium bauhinii Schult.	4.2.1.2	Cirsio-Brachypodion	0	0
1022840	Hieracium bifidum aggr.	4.3.1	Seslerion	0	0
1022840	Hieracium bifidum aggr.	5.4.3	Ericion	0	0
1022860	Hieracium bupleuroides C. C. Gmel.	3.4.1.2	Potentillion	1	0
1022880	Hieracium caespitosum Dumort.	2.3.1	Molinion	0	0
1022900	Hieracium cymosum L.	4.2.4	Mesobromion	0	0
1022940	Hieracium glaucinum aggr.	6.3.5	Orno-Ostryon	0	0
1022940	Hieracium glaucinum aggr.	6.3.6	Quercion robori-petraeae	0	0
1022940	Hieracium glaucinum aggr.	6.3.4	Quercion pubescenti-petraeae	0	0
1022960	Hieracium glaucum All.	3.3.1.5	Stipion calamagrostis	0	0
1022990	Hieracium hoppeanum Schult.	4.3.6	Festucion variae	0	0
1023000	Hieracium humile Jacq.	3.4.1.2	Potentillion	1	0
1023010	Hieracium intybaceum All.	4.3.6	Festucion variae	0	0
1023010	Hieracium intybaceum All.	3.4.2.2	Androsacion vandellii	0	0
1023030	Hieracium lachenalii C. C. Gmel.	6.3.7		0	0
1023030	Hieracium lachenalii C. C. Gmel.	6.3.6	Quercion robori-petraeae	0	0
1023040	Hieracium lactucella Wallr.	5.4.1	Calluno-Genistion	0	0
1023040	Hieracium lactucella Wallr.	4.3.5	Nardion	0	0
1023050	Hieracium laevigatum aggr.	6.3.7		0	0
1023050	Hieracium laevigatum aggr.	6.3.6	Quercion robori-petraeae	0	0
1023110	Hieracium murorum aggr.	6.2.5	Abieti-Fagenion	0	0
1023110	Hieracium murorum aggr.	5.2.3	Calamagrostion	0	0
1023110	Hieracium murorum aggr.	6.6		0	0
1023110	Hieracium murorum aggr.	6.2.2	Luzulo-Fagenion	0	0
1023150	Hieracium peletierianum Mérat	4.1.4	Sedo-Scleranthion	0	0
1023160	Hieracium pictum Pers.	6.4.2	Erico-Pinion sylvestris	0	0
1023170	Hieracium piliferum aggr.	4.3.7	Caricion curvulae	1	0
1023200	Hieracium pilosella L.	4.2.4	Mesobromion	0	0
1023200	Hieracium pilosella L.	4.2		0	0
1023210	Hieracium piloselloides Vill.	3.2.1.1	Epilobion fleischeri	0	0
1023210	Hieracium piloselloides Vill.	3.2		0	0
1023220	Hieracium pilosum Froel.	4.3.1	Seslerion	1	0
1023270	Hieracium prenanthoides aggr.	5.2.3	Calamagrostion	0	0
1023290	Hieracium racemosum aggr.	5.1.2	Trifolion medii	1	0
[truncated: 2,427 more rows]
