# Supplementary material for: Fostering in situ conservation of wild relatives of forage crops
Source: Front Plant Sci. 2023 Oct 30;14:1287430. doi: 10.3389/fpls.2023.1287430 (PMC10643147; doi:10.3389/fpls.2023.1287430)
Supplement: Supplementary Table 3 — Additional priority CWR covered by the current sites of the in situ program to the primarily targeted taxa. [file Table_3.xlsx]

## Sheet: cwr_catch
sp_name	ISFS	Checklist_ID	Nsites	RL_status	Target_sp
Achillea millefolium L.	1700	1000330	52	LC
Achillea millefolium L. subsp. millefolium	1701	1000340	3
Agrostis capillaris L.	8600	1001080	10	LC
Agrostis gigantea Roth	8700	1001090	29	LC	1
Agrostis stolonifera L.	9300	1001130	22	LC
Allium schoenoprasum L.	24200	1002740	2	LC
Alopecurus aequalis Sobol.	25500	1002880	2	VU
Alopecurus pratensis L.	26000	1002920	503	LC	1
Anthoxanthum odoratum L.	35400	1003970	154	LC
Arnica montana L.	45700	1004910	2	LC
Arrhenatherum elatius (L.) J. Presl & C. Presl	45900	1004930	329	LC	1
Arrhenatherum elatius subsp. bulbosum (Willd.) Schaübl. & G. Martens	45960	1004935	1
Artemisia absinthium L.	46100	1004950	1	LC
Astragalus glycyphyllos L.	54000	1005880	2	LC
Atropa bella-donna L.	56500	1006190	1	LC
Capsella bursa-pastoris (L.) Medik.	77900	1008720	59	LC
Chelidonium majus L.	108200	1011840	3	LC
Cichorium intybus L.	113200	1012230	2	LC
Cirsium oleraceum (L.) Scop.	114800	1012400	5	LC
Corylus avellana L.	121600	1013320	6	LC
Cynosurus cristatus L.	129400	1014320	210	LC	1
Dactylis glomerata L.	131800	1014610	931	LC	1
Daucus carota L.	133900	1014950	17	LC
Epilobium angustifolium L.	147700	1016540	4	LC
Epilobium parviflorum Schreb.	149000	1016660	2	LC
Festuca arundinacea Schreb.	166100	1019020	78	LC	1
Festuca ovina L.	168500	1019330	2	LC
Festuca pratensis Huds.	169100	1019380	282	LC	1
Festuca pratensis Huds. subsp. pratensis	169200	1019390	7	LC
Festuca rubra L.	170100	1019480	362	LC	1
Festuca rubra L. subsp. rubra	170250	1019490	1
Fragaria vesca L.	173800	1019920	9	LC
Gentiana acaulis L.	182200	1020890	4	LC
Gentiana asclepiadea L.	182700	1020940	1	LC
Hieracium pilosella L.	203400	1023200	9	LC
Humulus lupulus L.	208800	1023850	7	LC
Hypericum perforatum L.	211050	1024130	3	LC
Hypericum perforatum L. subsp. perforatum	211100	1024140	1	LC
Juglans regia L.	217500	1024880	6	LC
Lathyrus heterophyllus L.	229300	1025970	1	LC
Lolium multiflorum Lam.	242700	1027300	332		1
Lolium perenne L.	242800	1027310	838	LC	1
Lotus corniculatus L.	244400	1027520	88	LC	1
Lotus pedunculatus Cav.	244900	1027550	3	LC
Malus sylvestris (L.) Mill.	252900	1028270	1	NT
Medicago falcata L.	255100	1028510	1	NT
Medicago lupulina L.	255300	1028530	30	LC
Medicago sativa L.	256000	1028590	19	LC	1
Origanum vulgare L.	282600	1031560	4	LC
Paeonia officinalis L.	290000	1032330	1	VU
Phalaris arundinacea L.	297900	1033230	2	LC
Phleum pratense L.	300000	1033410	148	LC	1
Picea abies (L.) H. Karst.	302800	1033800	3	LC
Pimpinella major (L.) Huds.	303800	1033920	11	LC
Plantago lanceolata L.	307800	1034330	178	LC
Poa alpina L.	309000	1034470	4	LC
Poa annua L.	309200	1034490	21	LC
Poa bulbosa L.	309500	1034520	1	LC
Poa pratensis L.	310800	1034660	704	LC	1
Poa supina Schrad.	311100	1034680	2	LC
Poa trivialis L.	311295	1034690	196	LC
Portulaca oleracea L.	317650	1035410	1	LC
Primula elatior (L.) L.	325950	1036200	1	LC
Prunus avium L.	328400	1036500	3	LC
Prunus spinosa L.	330300	1036670	2	LC
Quercus robur L.	336100	1037330	1	LC
Ribes petraeum Wulfen	346200	1038450	1	LC
Rosa canina L.	347800	1038650	6	LC
Rubus caesius L.	352200	1039200	2	LC
Rubus idaeus L.	354400	1039550	3	LC
Rumex acetosa L.	358900	1040140	130	LC
Salix purpurea L.	365800	1040920	1	LC
Sambucus nigra L.	368300	1041280	4	LC
Sambucus racemosa L.	368400	1041300	1	LC
Securigera varia (L.) Lassen	383000	1042720	2	LC
Setaria viridis (L.) P. Beauv.	393500	1043820	1	LC
Sinapis arvensis L.	398000	1044220	1	LC
Solidago virgaurea L. subsp. virgaurea	401400	1044630	4	LC
Sorbus aucuparia L.	402300	1044740	2	LC
Symphytum officinale L.	410800	1045790	1	LC
Taraxacum dissectum (Ledeb.) Ledeb.	412600	1046050	1	EN
Thymus pulegioides L.	420950	1046890	9
Tilia cordata Mill.	421400	1046950	1	LC
Trifolium arvense L.	424700	1047390	8	LC
Trifolium aureum Pollich	424800	1047400	1	NT
Trifolium badium Schreb.	424900	1047410	1	LC
Trifolium campestre Schreb.	425000	1047420	8	LC
Trifolium dubium Sibth.	425100	1047430	3	LC
Trifolium fragiferum L.	425400	1047440	1	NT
Trifolium medium L.	426000	1047520	5	LC
Trifolium montanum L.	426300	1047540	6	LC
Trifolium pratense L.	426895	1047600	681	LC	1
Trifolium pratense L. subsp. pratense	426900	1047610	8	LC
Trifolium repens L.	427100	1047630	1029	LC	1
Trifolium repens L. subsp. repens	427200	1047640	8	LC
Trifolium rubens L.	427500	1047670	1	NT
Trisetum flavescens (L.) P. Beauv.	429400	1047890	469	LC	1
Urtica dioica L.	433400	1048360	7	LC
Vaccinium myrtillus L.	434800	1048500	3	LC
Vaccinium vitis-idaea L.	435300	1048540	3	LC
Valeriana officinalis L.	435800	1048610	3	LC
Valerianella locusta (L.) Laterr.	437500	1048780	1	LC
Verbena officinalis L.	440000	1049070	2	LC
Vicia hirsuta (L.) Gray	445800	1049710	2	LC
Vicia sativa L.	446995	1049820	7	LC
Vicia sativa L. subsp. sativa	447000	1049830	1	LC
Vicia sativa subsp. nigra (L.) Ehrh.	447200	1049850	2	LC
Vicia sepium L.	447400	1049860	44	LC
